# Supplementary material for: RNA profiling of blood platelets noninvasively differentiates colorectal cancer from healthy donors and noncancerous intestinal diseases: a retrospective cohort study
Source: Genome Med. 2022 Mar 2;14:26. doi: 10.1186/s13073-022-01033-x (PMC8889759; doi:10.1186/s13073-022-01033-x)
Supplement: Supplementary file 2 — Additional file 2. Raw reads count data matrix of all samples. [file 13073_2022_1033_MOESM2_ESM.txt]

gene_id	1279536A	1352617A	1386860A	1390079A	1437597A	1486870A	1488213A	1496601A	1510333A	1511894A	1521742A	1558998A	1561766A	1565660A	1588154A	1631136A	1633021A	1641852A	1653398C	1654825A	1673045A	1678848A	1691282A	1697790A	1706470342A	1706528242A	1706560342A	1706853A	1708311A	1720296A	1726513A	1737566C	1740111A	1743552A	1743786A	1745061A	1746400A	1750981A	1758810A	1759160A	1762308A	1763793A	1765515A	1767539A	1769697A	1771180	1773040A	1776331A	1784113C
ENSG00000223972	0	0	0	6	0	0	31	81	0	0	0	6	35	19	1	0	70	0	17	4	2	0	0	8	61	2	22	12	28	1	14	40	0	1	0	0	37	0	1	4	16	40	5	0	0	0	0	145	0
ENSG00000227232	0	0	0	2	0	0	18	4	0	1	0	0	2	7	2	0	0	4	4	1	1	0	0	1	0	1	1	3	0	0	0	5	0	2	4	0	2	0	11	2	0	0	10	10	3	0	0	25	4
ENSG00000243485	0	0	0	0	0	0	0	0	0	0	0	0	0	0	0	0	0	0	0	0	0	0	0	0	0	0	0	0	0	0	0	0	0	0	0	0	0	0	0	0	0	0	0	0	0	0	0	0	0
ENSG00000237613	0	0	0	0	0	0	10	0	0	0	0	0	0	0	0	0	0	0	0	0	0	0	0	0	0	0	0	0	0	0	0	0	0	0	0	0	0	0	0	0	0	0	0	0	0	0	0	0	0
ENSG00000268020	8	0	11	0	0	0	0	0	0	0	0	0	0	0	45	0	0	0	0	0	0	0	8	0	0	0	0	0	0	0	0	0	9	0	0	2	0	0	0	0	0	0	1	2	0	0	0	0	0
ENSG00000240361	0	0	0	0	0	0	0	0	0	0	0	0	0	0	0	0	0	0	0	0	0	0	0	0	0	0	0	0	0	0	0	0	0	0	0	0	0	0	0	0	0	0	0	0	0	0	0	0	0
ENSG00000186092	0	0	0	0	0	0	0	0	0	0	0	0	0	0	0	0	0	0	0	0	0	0	0	0	0	0	0	0	0	0	0	0	0	0	0	0	0	0	0	0	0	0	0	0	0	0	0	0	0
ENSG00000238009	13	0	15	0	0	1	13	0	0	0	0	0	1	0	0	0	0	0	2	4	0	1	0	5	1	2	1	2	0	0	2	1	0	7	15	0	0	0	1	6	5	0	0	0	3	0	0	2	0
ENSG00000239945	0	0	0	0	0	0	0	0	0	0	0	0	0	0	0	0	0	0	0	0	0	0	0	0	0	0	0	0	0	0	0	0	0	0	0	0	0	0	0	0	0	0	0	0	0	0	0	0	0
ENSG00000233750	8	16	30	22	0	8	0	24	0	9	0	0	9	12	4	0	22	40	7	12	10	4	4	25	4	10	9	10	27	8	0	0	0	0	5	1	5	3	0	18	2	0	23	17	5	0	2	0	8
ENSG00000237683	0	0	2	0	24	0	0	16	0	0	3	2	8	25	7	0	14	0	0	9	0	0	0	76	5	11	10	5	20	5	2	0	0	11	66	0	0	0	3	1	3	0	95	0	0	0	0	18	1
ENSG00000268903	0	0	0	0	0	0	0	0	0	0	0	0	0	0	0	0	0	0	0	2	0	0	0	1	0	0	0	0	0	0	0	0	0	0	14	0	0	0	0	10	2	0	13	0	0	0	0	0	0
ENSG00000269981	0	0	0	0	0	0	0	0	0	0	0	0	0	0	0	0	0	0	0	0	0	0	0	0	0	0	0	0	0	0	0	0	0	0	0	0	0	0	0	0	0	0	0	0	0	0	0	0	0
ENSG00000239906	6	0	9	0	20	4	8	15	0	1	0	0	31	1	8	0	11	1	0	5	7	0	0	31	2	15	10	8	3	1	5	3	0	10	26	0	1	0	1	9	10	0	39	0	0	0	0	21	0
ENSG00000241860	0	0	0	0	22	0	17	20	0	1	15	4	2	10	0	0	33	0	0	9	0	6	3	16	1	2	3	9	26	0	1	0	0	3	14	1	2	0	4	15	0	51	44	0	0	0	3	21	0
ENSG00000222623	0	0	0	0	0	0	0	0	0	0	0	0	0	0	0	0	0	0	0	0	0	0	0	0	0	0	0	0	0	0	0	0	0	0	0	0	0	0	0	0	0	0	0	0	0	0	0	0	0
ENSG00000241599	0	0	9	0	0	0	0	0	0	0	0	0	0	0	2	0	0	0	0	0	0	0	0	2	0	0	0	0	0	0	0	0	0	0	3	0	0	0	0	1	0	0	18	0	0	0	0	0	0
ENSG00000228463	0	0	10	1	0	0	11	0	0	5	0	0	0	0	6	0	12	0	5	1	0	0	0	0	4	0	1	3	0	0	0	0	1	8	0	0	2	0	1	0	2	0	1	0	0	0	0	0	10
ENSG00000241670	0	0	0	0	0	0	0	0	0	0	0	0	0	0	0	0	0	0	0	0	0	0	0	0	0	0	0	0	0	0	0	0	0	0	0	0	0	0	0	0	0	0	0	0	0	0	0	0	0
ENSG00000237094	2	7	0	1	8	4	47	17	0	0	2	0	15	14	19	0	65	5	3	8	8	2	0	34	5	25	1	8	17	5	14	1	0	7	31	2	2	0	6	15	6	0	75	2	0	0	0	21	2
ENSG00000250575	0	0	0	0	0	0	1	0	0	0	0	0	0	0	0	0	0	0	0	0	0	0	1	2	0	0	0	1	10	0	0	0	0	0	7	0	0	0	0	0	0	0	3	0	0	0	0	0	0
ENSG00000233653	1	0	1	0	0	1	5	0	0	1	0	0	2	0	0	0	0	0	0	1	0	0	0	0	0	0	0	0	0	0	0	0	0	0	1	0	0	3	3	0	0	0	2	1	1	0	3	0	2
ENSG00000224813	0	0	0	0	0	0	0	0	0	0	0	0	0	0	0	0	0	0	0	0	0	0	0	0	0	0	0	0	0	0	0	0	0	0	0	0	0	0	0	0	0	0	0	0	0	0	0	0	0
ENSG00000235249	0	0	0	0	0	0	0	0	0	0	0	0	0	0	0	0	0	0	0	0	0	0	0	0	0	0	0	0	0	0	0	0	0	0	0	0	0	0	0	0	0	0	0	0	0	0	0	0	0
ENSG00000269732	0	0	0	0	0	0	0	0	0	0	0	0	0	0	0	0	0	0	0	0	0	0	0	0	0	0	0	0	0	0	0	0	0	0	0	0	0	0	0	0	0	0	0	0	0	0	0	0	0
ENSG00000256186	0	0	0	0	0	0	0	0	0	0	0	0	0	0	0	0	0	0	0	0	0	0	0	0	0	0	0	0	0	0	0	0	0	0	0	0	0	0	0	0	0	0	0	0	0	0	0	0	0
ENSG00000236601	0	0	0	0	0	0	0	0	0	0	0	0	0	0	0	0	0	0	0	0	0	0	0	0	0	0	0	0	0	0	0	0	0	0	0	0	0	0	0	0	0	0	0	0	0	0	0	0	3
ENSG00000236743	0	0	0	0	0	0	4	0	0	0	0	0	0	0	0	0	0	0	0	0	1	0	0	0	0	0	0	0	0	0	0	0	0	0	0	0	1	0	0	0	0	0	0	0	0	0	0	0	0
ENSG00000236679	3	0	0	128	0	0	0	31	0	0	0	0	1	0	0	0	1	0	29	4	64	0	0	1	41	27	9	56	2	0	1	6	0	84	1	0	32	11	0	15	2	0	0	0	0	0	0	1	28
ENSG00000231709	0	0	0	0	0	0	0	0	0	0	0	0	0	0	0	0	0	0	0	0	0	0	0	0	0	0	0	0	0	0	0	0	0	0	0	0	0	0	0	0	0	0	0	0	0	0	0	0	0
ENSG00000235146	0	0	0	0	0	0	0	0	0	0	0	0	0	0	0	0	0	0	0	0	0	0	0	0	0	0	0	0	0	0	0	0	0	0	0	0	0	0	0	0	0	0	0	0	0	0	0	0	0
ENSG00000239664	0	0	0	0	0	0	0	0	0	0	0	0	0	0	0	0	0	0	0	0	0	0	0	0	0	0	0	0	0	0	0	0	0	0	0	0	0	0	0	0	7	0	0	0	0	0	0	0	0
ENSG00000230021	0	0	0	0	0	0	0	0	0	0	0	0	1	0	0	1	0	0	0	0	0	0	0	0	0	0	0	0	0	0	0	0	0	0	12	0	0	0	0	0	0	0	0	0	0	0	0	1	0
ENSG00000223659	0	0	0	0	0	0	0	0	0	0	0	0	0	0	0	0	0	0	0	0	0	0	0	0	0	0	0	0	1	2	0	0	0	0	0	0	0	0	0	0	0	0	0	0	0	0	0	0	0
ENSG00000225972	136	37	14	91	217	34	65	89	49	61	56	65	158	3919	43	270	6345	49	106	66	35	63	5	67	127	56	112	164	90	72	236	48	24	127	82	55	147	1053	60	145	119	81	17	180	43	0	59	110	2381
ENSG00000225630	274	210	22	552	593	160	353	640	528	310	244	1116	1260	1074	515	196	1047	221	495	352	353	370	74	487	716	439	821	441	516	218	721	469	320	1393	421	39	646	257	423	463	854	566	322	815	240	25	184	552	646
ENSG00000237973	79	157	38	434	239	561	322	460	94	217	46	197	1166	613	2189	48	505	123	395	233	493	312	37	833	678	376	900	300	811	156	851	354	86	943	498	36	410	153	169	262	932	263	199	320	184	0	221	585	465
ENSG00000229344	2	5	16	7	8	9	27	23	8	1	1	36	18	21	2	5	34	0	11	5	5	6	1	6	7	3	5	6	8	4	6	6	6	119	4	3	12	5	15	17	4	6	2	1	5	0	6	14	15
ENSG00000240409	0	0	0	1	0	0	0	1	1	2	0	2	1	0	1	1	1	0	0	1	2	0	1	0	1	0	1	0	0	0	242	0	0	1	20	0	2	0	0	3	0	0	0	0	0	0	0	0	0
ENSG00000248527	1235	1137	258	4997	4354	1397	1793	3572	1370	2207	1102	6983	9892	4706	916	481	6424	2916	1982	951	3369	1322	220	3293	5226	3244	6198	3047	3028	1623	3778	2340	874	7966	2915	628	2315	2319	1704	4030	4957	1138	1082	3344	1303	445	1633	3602	3128
ENSG00000198744	15	7	5	37	37	12	17	32	33	16	12	65	54	52	10	12	20	10	58	12	15	6	1	30	12	28	36	27	18	27	41	17	18	62	14	1	23	6	15	33	23	5	14	27	7	0	13	27	17
ENSG00000268663	0	0	0	0	0	0	0	0	0	0	0	0	0	0	0	0	0	0	0	0	0	0	0	0	0	0	0	0	0	0	0	0	0	0	0	0	0	0	0	0	0	0	0	0	0	0	0	0	0
ENSG00000185097	0	0	0	0	0	0	0	0	0	0	0	0	0	0	0	0	0	0	0	0	0	0	0	0	0	0	0	0	0	0	0	0	0	0	0	0	0	0	0	0	0	0	0	0	0	0	0	0	0
ENSG00000229376	0	0	0	0	0	0	0	0	0	0	0	0	0	0	0	0	0	0	0	0	0	0	0	0	0	0	0	1	0	1	0	0	0	3	5	0	0	0	0	0	0	0	10	0	0	0	0	0	0
ENSG00000224956	0	0	0	0	0	0	0	1	0	0	0	0	0	0	0	0	0	0	0	0	0	0	0	0	0	0	0	0	0	0	0	0	0	0	6	0	0	0	0	1	0	0	17	0	0	0	0	0	0
ENSG00000235373	5	2	0	2	6	1	2	3	7	2	6	5	0	2	0	0	5	0	6	0	7	1	0	3	0	1	3	4	3	4	4	7	2	8	3	5	4	7	10	6	20	4	6	2	7	0	6	3	7
ENSG00000223181	0	0	1	0	0	0	0	0	0	0	0	0	0	0	0	0	0	0	0	0	0	0	0	0	0	0	0	0	0	0	0	0	0	0	0	0	0	0	0	0	0	0	0	0	0	0	0	0	0
ENSG00000240618	0	0	0	0	0	0	0	0	0	0	0	0	0	0	0	0	0	0	0	0	0	0	0	1	0	0	0	0	0	0	0	0	0	0	0	0	0	0	0	0	4	0	0	0	0	0	0	0	0
ENSG00000229905	0	0	3	0	0	0	0	0	0	0	0	0	0	0	1	0	0	0	0	0	0	0	0	1	0	0	0	0	0	0	0	0	0	0	10	0	0	0	0	0	0	0	3	0	0	0	0	0	0
ENSG00000228327	12	0	0	0	0	0	5	1	0	0	1	0	0	0	0	0	0	0	0	1	0	0	1	0	0	0	1	0	0	0	0	0	0	0	5	0	0	0	0	0	1	0	0	0	0	0	0	0	0
ENSG00000237491	0	25	213	0	0	20	45	0	22	0	17	0	0	0	0	0	0	3	0	0	0	0	12	6	2	6	12	5	2	0	1	0	0	1	68	0	6	0	0	23	0	0	267	6	0	0	0	0	2
ENSG00000230092	0	0	21	0	2	0	1	7	0	0	0	0	7	2	0	0	0	0	0	0	0	0	0	3	8	7	1	0	0	2	0	0	0	5	11	0	1	0	5	0	1	0	8	1	0	0	0	0	0
ENSG00000269831	1	0	5	0	0	0	0	0	0	0	0	0	0	0	0	0	0	0	0	0	0	0	0	0	0	0	0	0	0	0	0	0	14	2	0	0	0	0	0	1	0	0	4	0	0	0	0	0	0
ENSG00000240453	0	0	12	0	0	0	0	0	0	0	0	0	0	0	0	0	0	0	0	0	0	0	0	0	0	0	0	0	0	0	0	0	0	0	0	0	0	1	0	0	0	0	0	0	0	0	0	0	0
ENSG00000177757	0	0	57	0	0	11	22	0	6	3	0	0	1	0	0	0	0	22	1	0	4	1	4	1	1	0	0	1	0	0	0	1	0	0	27	0	2	0	0	10	0	0	75	3	0	0	0	0	4
ENSG00000225880	0	0	22	0	1	0	0	1	0	0	1	0	0	0	0	0	0	25	0	0	5	0	0	1	1	0	0	0	0	0	1	0	0	1	5	1	2	2	0	0	5	0	3	0	0	0	2	0	0
ENSG00000228794	0	0	72	0	0	0	33	2	0	0	0	0	3	0	76	0	0	0	0	1	0	3	20	4	0	2	0	1	0	0	0	0	0	0	2	0	0	0	0	3	9	0	9	0	0	0	0	0	1
ENSG00000230368	0	0	1	0	0	0	4	0	0	0	0	0	0	0	0	1	0	0	0	0	0	0	0	3	0	0	0	1	0	0	0	0	0	0	0	0	1	0	0	0	0	0	2	0	0	0	0	0	5
ENSG00000234711	0	0	0	0	0	0	0	0	0	0	0	0	0	0	0	0	0	0	0	0	0	0	0	0	0	0	0	0	0	0	0	0	0	0	0	0	0	0	4	0	0	0	0	0	0	0	0	0	0
ENSG00000269308	0	0	0	0	0	0	0	0	0	0	1	0	0	0	0	0	0	0	0	0	0	0	0	0	0	0	0	0	0	0	0	0	0	0	0	0	0	0	0	1	0	0	0	0	0	0	0	0	0
ENSG00000272438	0	0	0	0	0	0	0	0	0	0	0	0	0	0	0	0	0	0	0	0	0	0	0	0	0	0	0	0	0	0	0	0	0	0	0	0	0	0	0	0	0	0	0	0	0	0	0	0	0
ENSG00000230699	0	0	0	0	0	1	0	0	0	0	5	0	0	0	0	0	0	0	0	0	0	0	0	0	0	0	0	0	0	0	0	0	0	0	10	0	0	0	0	0	0	0	15	0	0	0	0	0	0
ENSG00000241180	0	0	0	0	0	0	0	0	0	0	0	0	0	0	0	0	0	0	0	0	0	0	0	0	0	0	0	0	0	0	0	0	0	0	0	0	0	0	0	0	0	0	0	0	0	0	0	0	0
ENSG00000223764	0	0	11	0	0	0	0	0	0	0	0	0	0	0	0	0	0	0	0	0	0	0	0	0	0	0	0	1	0	0	0	0	0	0	0	0	0	0	0	0	0	0	0	1	0	0	0	0	0
ENSG00000187634	0	2	13	9	0	0	0	0	17	1	6	0	21	4	0	0	0	0	0	1	1	1	0	12	0	4	7	5	0	0	5	0	0	4	17	0	1	0	14	16	21	0	32	0	0	0	0	29	0
ENSG00000268179	0	0	0	0	0	0	0	0	0	0	0	0	0	0	0	0	0	0	0	0	0	0	0	0	0	1	0	0	0	0	0	0	0	0	0	0	0	0	0	0	0	0	0	0	0	0	0	0	0
ENSG00000188976	0	0	32	2	0	4	54	3	0	4	5	4	11	5	38	0	1	4	5	1	0	0	0	15	5	11	6	3	2	0	4	0	0	7	15	0	0	2	6	13	10	0	23	4	0	0	0	6	1
ENSG00000187961	0	0	0	0	0	0	7	0	0	0	1	0	0	0	0	0	0	1	0	0	0	0	0	3	0	0	0	0	0	0	2	0	0	0	6	0	0	0	0	0	0	0	8	0	0	0	0	0	0
ENSG00000187583	0	0	0	0	0	0	0	0	0	0	0	0	0	0	0	0	0	0	0	0	0	0	0	3	0	0	0	0	0	0	0	0	10	0	0	0	0	0	0	0	0	0	6	0	0	0	0	0	0
ENSG00000187642	0	0	0	0	0	0	0	0	0	0	2	0	1	1	0	0	7	0	0	0	0	1	0	1	0	0	0	0	0	0	0	0	0	0	0	0	0	1	0	7	0	0	3	1	0	0	0	0	0
ENSG00000272512	0	0	0	0	0	0	0	0	0	0	0	0	0	0	0	0	0	0	0	0	0	0	0	5	0	1	0	0	0	0	0	0	0	0	2	0	0	0	0	13	0	0	14	0	0	0	0	0	0
ENSG00000188290	0	0	0	0	0	0	0	0	0	0	0	0	2	0	0	0	0	0	0	0	2	0	0	12	0	3	0	0	0	0	2	0	0	0	54	0	0	0	0	21	0	2	33	0	0	0	0	0	0
ENSG00000231702	0	0	0	0	0	0	0	0	0	0	0	0	0	0	0	0	0	0	0	0	0	0	0	0	0	0	0	0	0	0	0	0	0	0	0	0	0	0	0	0	0	0	6	0	0	0	0	0	0
ENSG00000224969	0	0	0	0	0	0	0	0	0	0	0	0	0	0	0	0	0	0	0	0	0	0	0	0	0	0	0	0	0	0	0	0	0	0	0	0	0	0	0	0	0	0	0	0	0	0	0	0	0
ENSG00000187608	0	0	0	0	0	0	7	2	0	2	2	0	9	5	0	0	0	2	13	0	1	0	0	50	1	27	5	8	2	5	10	1	0	2	51	0	7	0	0	39	7	1	161	1	0	0	0	20	6
ENSG00000188157	0	0	1	0	0	0	9	2	0	0	6	1	0	0	22	0	0	0	4	1	0	0	0	6	0	1	0	1	0	0	1	0	0	7	21	0	0	0	0	1	0	12	21	1	0	0	0	0	3
ENSG00000242590	0	0	0	0	0	0	0	0	0	0	0	0	0	0	0	0	0	0	0	0	0	0	0	0	0	0	0	0	0	0	0	0	0	0	0	0	0	0	0	0	0	0	0	0	0	0	0	0	0
ENSG00000217801	0	0	30	0	0	0	0	0	0	0	0	0	0	0	0	0	0	0	0	0	0	0	0	0	0	0	0	0	0	0	0	0	0	0	21	0	0	0	0	3	0	0	17	15	0	0	0	0	0
ENSG00000273443	0	0	0	0	0	0	0	0	1	0	0	0	0	0	0	0	0	0	0	0	0	0	0	0	0	0	0	0	0	0	0	0	0	0	0	0	0	0	0	0	0	0	0	0	0	0	0	0	0
ENSG00000237330	0	0	0	0	0	0	0	0	0	0	1	0	0	0	0	0	0	0	0	0	0	0	0	0	0	0	0	0	0	0	0	0	0	0	0	0	0	0	0	0	0	0	5	1	0	0	0	0	0
ENSG00000131591	2	2	6	0	0	0	0	1	0	0	0	0	0	0	36	0	0	0	0	2	0	1	0	0	0	2	1	2	0	1	0	1	0	0	18	1	1	0	0	0	0	0	9	1	0	0	0	0	1
ENSG00000223823	0	0	0	0	0	0	0	0	0	0	0	0	0	0	0	0	0	0	0	0	0	0	0	0	0	0	0	0	0	0	0	0	0	0	0	0	0	0	0	0	0	0	0	0	0	0	0	0	0
ENSG00000207730	0	0	0	0	0	0	0	0	0	0	0	0	0	0	0	0	0	0	0	0	0	0	0	0	0	0	0	0	0	0	0	0	0	0	0	0	0	0	0	0	0	0	0	0	0	0	0	0	0
ENSG00000207607	0	0	0	0	0	0	0	0	0	0	0	0	0	0	0	0	0	0	0	0	0	0	0	0	0	0	0	0	0	0	0	0	0	0	0	0	0	0	0	0	0	0	0	0	0	0	0	0	0
ENSG00000198976	0	0	0	0	0	0	0	0	0	0	0	0	0	0	0	0	0	0	0	0	0	0	0	0	0	0	0	0	0	0	0	0	0	0	0	0	0	0	0	0	0	0	0	0	0	0	0	0	0
ENSG00000272141	0	0	0	0	0	0	0	0	0	0	0	0	0	0	0	0	0	0	0	0	0	0	0	0	0	0	0	0	0	0	0	0	0	0	0	0	0	0	0	0	0	0	0	0	0	0	0	0	0
ENSG00000205231	0	0	1	0	0	0	0	0	0	0	1	0	0	0	0	0	0	0	0	0	0	0	0	0	0	0	0	0	0	0	0	0	0	0	0	0	0	1	0	0	0	0	1	1	0	0	0	0	0
ENSG00000162571	0	0	9	0	0	0	0	0	1	0	1	0	0	0	0	0	0	0	0	0	0	0	15	0	0	0	0	0	0	0	0	0	0	0	0	0	0	0	0	1	0	0	8	0	0	0	0	0	0
ENSG00000186891	0	0	0	0	0	0	0	0	0	0	2	0	0	0	0	0	0	1	0	0	0	0	0	0	0	0	0	0	0	0	0	0	0	0	5	0	1	0	0	0	0	0	3	1	0	0	0	0	2
ENSG00000186827	0	0	5	0	0	0	0	0	0	0	0	0	0	0	0	0	0	2	0	0	0	0	0	0	0	0	1	0	0	0	0	0	0	0	0	0	0	0	0	0	0	0	2	1	0	0	0	0	0
ENSG00000078808	0	5	14	58	0	37	120	158	0	17	0	0	41	135	89	1	40	5	13	38	6	12	0	61	17	23	34	23	25	3	22	11	0	36	101	0	10	0	12	70	41	33	79	6	0	0	13	112	5
ENSG00000176022	0	0	0	0	0	0	22	1	0	0	0	0	5	0	0	0	0	0	3	0	0	0	0	4	2	0	2	0	1	0	2	0	0	0	16	0	0	0	1	1	5	0	8	0	0	0	0	0	0
ENSG00000184163	0	0	0	0	0	0	3	0	0	0	3	0	0	0	0	0	0	0	0	0	0	0	0	0	0	0	0	1	0	0	0	0	0	0	0	0	0	0	0	2	0	10	2	0	0	0	0	0	2
ENSG00000260179	0	0	9	0	0	0	0	0	0	0	0	0	0	0	0	0	0	0	0	0	0	0	0	0	0	0	0	0	0	0	0	0	0	0	0	0	0	0	1	0	0	0	0	0	0	0	0	0	0
ENSG00000160087	0	0	12	8	0	0	47	35	0	6	0	1	30	21	0	0	0	1	15	10	28	0	13	43	26	9	7	9	8	0	18	1	0	9	85	1	2	0	8	52	23	6	30	5	2	0	0	42	6
ENSG00000230415	0	0	0	0	0	0	0	0	0	0	0	0	0	0	0	0	0	0	0	0	0	0	0	0	0	0	0	0	0	0	0	0	0	0	0	0	0	0	0	0	0	0	1	0	0	0	0	0	0
ENSG00000162572	0	0	0	0	0	0	4	0	0	0	5	0	0	0	0	0	0	0	0	0	0	0	0	0	0	4	0	0	1	0	0	0	0	0	3	0	0	0	4	0	0	0	2	1	0	0	0	0	0
ENSG00000131584	0	0	2	0	0	2	35	11	0	0	3	2	12	20	17	0	12	1	0	4	6	0	1	48	3	1	4	5	5	2	5	15	0	4	124	0	2	6	16	43	4	0	35	2	0	0	0	1	8
ENSG00000169972	0	13	7	0	17	0	20	0	0	2	1	0	8	16	0	0	0	3	5	2	0	9	0	10	3	0	1	10	12	0	0	9	0	1	35	4	2	2	0	16	0	3	28	2	10	0	0	0	11
ENSG00000127054	3	18	10	40	1	2	30	34	0	0	3	3	22	0	43	19	0	0	7	5	6	2	11	35	10	7	2	11	8	11	9	2	1	21	93	1	4	1	3	46	16	33	55	4	0	0	0	0	2
ENSG00000240731	0	0	0	0	0	0	0	0	0	0	2	0	0	3	0	0	0	0	0	0	0	0	0	0	0	0	0	0	0	1	0	0	0	0	0	0	1	0	0	0	0	0	3	0	0	0	0	0	0
ENSG00000224051	0	1	0	2	5	1	6	12	0	0	0	0	10	31	0	0	1	0	0	4	4	6	1	4	3	3	12	4	3	0	4	0	0	5	8	0	0	0	1	5	24	8	4	1	0	0	0	6	1
ENSG00000169962	0	0	30	0	0	0	5	0	0	0	0	0	0	0	32	0	0	0	0	1	0	0	0	1	0	0	0	0	0	0	1	0	0	0	6	0	0	0	6	0	3	0	11	2	0	0	0	0	0
ENSG00000107404	0	0	0	0	0	0	5	1	0	0	2	0	8	1	0	0	0	0	2	1	1	0	15	11	6	1	3	4	5	0	3	0	0	1	20	0	1	0	0	20	11	0	32	0	0	0	0	5	4
ENSG00000162576	0	0	12	0	0	0	7	1	0	0	2	0	5	0	0	0	0	0	0	4	2	0	0	2	0	0	0	0	10	2	0	5	0	2	15	0	0	0	0	25	1	13	16	1	0	0	0	0	0
ENSG00000175756	0	0	4	1	0	4	6	6	0	0	0	0	17	36	0	0	19	0	6	4	0	2	9	8	4	10	7	5	1	0	3	9	3	2	18	0	2	0	4	14	0	1	12	0	0	0	0	0	0
ENSG00000223663	0	0	0	0	0	0	0	0	0	0	0	0	0	0	0	0	0	0	0	0	0	0	0	0	0	0	0	0	0	0	0	0	0	0	0	0	0	0	0	0	0	0	0	0	0	0	0	0	0
ENSG00000221978	0	0	1	0	0	1	44	15	3	0	23	1	6	1	13	0	0	2	0	1	0	0	12	17	3	0	7	1	1	0	3	0	0	6	59	0	1	0	0	41	1	1	71	1	0	2	0	25	6
ENSG00000224870	2	3	23	3	25	6	48	28	29	2	5	2	16	6	0	0	12	0	4	7	9	0	4	5	0	6	1	5	4	6	17	5	18	1	44	24	6	13	0	28	16	0	56	5	5	0	6	7	3
ENSG00000242485	1	0	12	0	0	5	5	6	1	8	10	0	20	48	0	0	0	1	7	3	1	11	0	29	22	14	13	3	6	1	7	2	0	21	63	2	3	1	1	2	34	23	52	7	0	0	3	0	2
ENSG00000264293	0	0	0	0	0	0	0	0	0	0	0	0	0	0	0	0	0	0	0	0	0	0	0	0	0	0	0	0	0	0	0	0	0	0	0	0	0	0	0	0	0	0	0	0	0	0	0	0	0
ENSG00000272455	0	0	0	0	0	0	0	0	0	0	0	0	0	0	0	0	0	0	0	0	0	0	0	0	0	0	0	0	0	0	0	0	0	0	4	0	0	0	0	0	0	0	0	0	0	0	0	0	0
ENSG00000235098	0	0	17	0	0	0	0	0	0	0	2	0	0	0	0	0	0	0	0	0	0	0	0	0	0	0	0	0	0	0	0	0	0	0	1	0	0	0	0	0	0	0	0	1	0	0	0	0	3
ENSG00000225905	0	0	0	0	0	0	0	0	0	0	0	0	0	0	0	0	0	0	0	0	0	0	0	0	0	0	0	0	0	0	0	0	0	0	0	0	0	0	0	0	0	0	0	0	0	0	0	0	0
ENSG00000205116	0	0	0	0	0	0	0	0	0	0	0	0	0	0	0	0	0	0	0	0	0	0	0	0	0	0	0	0	0	0	0	0	0	0	0	0	0	0	0	0	0	0	0	0	0	0	0	0	0
ENSG00000225285	0	0	0	0	0	0	0	0	0	0	0	0	0	0	0	0	0	0	0	0	0	0	0	0	0	0	0	0	0	0	0	0	0	0	0	0	0	0	0	0	0	0	0	0	0	0	0	0	0
ENSG00000179403	0	0	3	0	0	0	0	1	0	0	0	0	0	0	0	0	0	0	3	0	0	0	0	0	0	0	0	0	0	0	0	0	0	0	0	0	0	0	0	1	0	0	0	0	0	0	0	0	1
ENSG00000215915	0	0	9	0	0	0	0	0	0	0	0	0	0	0	0	0	0	0	0	0	0	0	0	0	0	0	0	0	0	0	1	0	0	0	0	0	0	0	0	1	0	0	0	1	0	0	0	0	0
ENSG00000160072	0	0	8	18	0	0	26	0	2	0	4	0	0	0	0	0	0	0	0	4	0	0	0	2	0	0	1	0	0	2	2	0	0	0	29	0	0	0	7	7	2	0	21	2	0	0	0	0	0
ENSG00000197785	0	0	0	0	0	0	2	1	10	0	6	6	4	0	32	0	5	0	0	0	0	0	0	4	1	0	0	1	5	0	0	0	0	2	0	0	3	0	17	8	0	2	4	1	0	0	0	0	3
ENSG00000205090	0	0	0	0	0	0	0	1	0	0	0	0	0	0	0	0	0	0	0	0	0	0	0	0	0	0	0	0	0	0	0	0	0	0	0	0	0	0	0	0	0	0	0	0	0	0	0	0	0
ENSG00000160075	0	9	6	49	41	72	143	82	0	9	0	9	33	82	66	0	87	0	46	51	67	4	14	28	12	22	14	56	89	10	5	26	8	13	52	2	33	16	20	89	48	14	23	0	10	0	4	57	31
ENSG00000215791	0	0	0	0	0	0	0	0	0	0	0	0	0	0	0	0	0	0	0	0	0	0	0	0	0	0	0	0	0	0	0	0	0	0	0	0	0	0	0	0	0	0	0	0	0	0	0	0	0
ENSG00000215014	0	1	0	0	0	0	0	1	0	0	0	0	0	0	0	0	0	0	0	0	0	0	0	0	0	0	0	0	0	0	0	0	0	0	0	0	0	0	0	0	0	0	0	0	0	0	0	0	0
ENSG00000236684	0	0	1	0	0	0	0	0	0	0	0	0	0	0	0	0	0	0	0	0	0	0	0	0	0	0	0	0	0	0	0	0	0	0	0	0	0	0	0	0	0	0	0	0	0	0	0	0	0
ENSG00000228594	0	0	0	0	14	0	4	15	0	3	0	0	5	0	0	0	1	0	0	8	6	0	0	5	13	0	8	5	0	9	20	2	0	5	4	3	1	0	14	0	0	1	1	0	0	0	0	11	0
ENSG00000272106	0	0	18	0	0	0	0	0	0	0	5	0	11	7	0	0	0	1	0	2	0	2	0	5	0	2	3	2	0	0	0	0	0	13	10	0	3	0	3	4	2	0	7	0	0	0	2	0	3
ENSG00000197530	2	25	180	26	40	5	81	22	97	5	30	1	37	54	0	0	18	9	8	18	7	0	3	21	7	16	9	28	4	4	12	26	0	16	49	26	12	3	10	78	9	0	120	7	27	1	2	1	6
ENSG00000189409	0	0	0	0	0	0	0	0	0	0	0	0	0	0	0	0	0	0	0	0	0	0	0	0	0	0	2	0	0	0	0	0	0	0	0	0	3	0	0	0	0	0	0	0	0	0	0	0	0
ENSG00000248333	0	0	30	0	0	0	6	0	0	0	2	0	13	0	0	0	0	1	2	2	0	0	5	8	3	1	3	0	0	0	0	0	0	6	35	0	0	0	0	16	5	0	50	1	0	0	4	0	0
ENSG00000272004	88	38	56	7	49	35	31	60	36	14	31	4	35	0	1	0	59	11	22	68	86	33	0	20	16	25	7	44	33	22	25	84	23	30	71	32	30	46	20	49	27	180	101	3	23	0	3	3	55
ENSG00000189339	0	6	22	10	5	8	81	93	36	4	4	1	28	36	121	0	0	7	4	7	9	0	6	70	35	29	11	12	31	3	16	9	2	22	80	0	9	0	31	53	40	72	73	0	0	0	8	16	9
ENSG00000269737	0	0	34	0	0	0	33	7	41	0	14	5	0	0	0	0	0	28	2	20	0	8	0	7	4	0	0	3	0	8	13	14	0	2	27	22	1	0	0	21	0	0	83	0	0	0	0	0	11
ENSG00000269227	10	0	2	0	0	0	8	0	0	0	33	0	0	0	0	0	0	7	8	10	0	0	0	4	6	0	4	1	4	1	0	9	0	8	69	10	3	0	4	16	0	0	77	35	0	0	0	0	8
ENSG00000215914	0	0	0	0	0	0	0	0	0	0	0	0	0	0	0	0	0	0	0	0	0	0	0	0	0	0	0	0	0	0	0	0	0	0	0	0	0	0	0	0	0	0	0	0	0	0	0	0	0
ENSG00000008128	0	0	0	0	0	0	0	0	0	0	0	0	0	0	0	0	0	0	0	0	0	0	0	11	0	0	0	0	0	0	0	0	0	0	3	0	0	0	0	0	0	0	4	0	0	0	0	0	0
ENSG00000268575	0	0	11	0	0	0	19	17	11	0	0	0	0	0	0	0	34	1	0	0	2	0	4	7	2	12	1	0	14	0	0	5	0	9	14	0	1	0	0	0	10	0	13	0	0	0	0	0	0
ENSG00000227775	59	70	126	42	86	70	148	173	93	61	84	13	57	100	108	0	57	75	22	119	59	56	14	49	44	13	23	154	55	46	91	93	67	97	87	88	143	20	53	21	65	180	114	28	37	0	27	131	50
ENSG00000215790	0	0	0	7	0	6	1	12	0	0	0	5	9	0	0	0	0	0	0	1	0	0	1	7	0	11	0	2	9	0	0	0	0	2	3	0	1	0	7	2	5	1	14	1	0	0	0	0	0
ENSG00000008130	0	0	9	2	0	0	11	6	0	6	1	0	43	14	0	0	3	3	16	1	5	0	22	68	24	11	28	8	1	9	26	5	0	14	126	0	2	0	8	64	70	2	263	2	0	0	0	14	7
ENSG00000078369	17	117	22	323	570	266	2322	1680	89	113	21	129	937	1532	103	6	1273	18	299	739	508	233	27	1028	838	877	773	610	1135	136	882	370	73	896	1039	7	384	28	501	938	1129	1150	404	31	121	0	76	2089	356
ENSG00000231050	0	0	0	0	0	0	0	0	0	0	0	0	3	0	0	0	0	0	0	2	0	0	0	0	4	0	0	0	0	0	0	0	0	0	0	0	0	0	0	0	0	0	2	0	0	0	0	6	0
ENSG00000169885	0	0	0	0	0	0	0	1	0	0	0	0	0	3	0	0	0	0	0	0	0	0	0	0	0	0	0	0	0	0	0	0	0	0	0	0	0	0	0	0	0	0	0	0	0	0	0	0	0
ENSG00000178821	0	0	0	0	0	0	0	0	0	0	0	0	0	0	0	0	0	0	0	0	0	0	0	0	0	0	0	0	0	0	0	0	0	0	0	0	0	0	0	0	0	0	0	1	0	0	0	0	0
ENSG00000142609	0	0	2	0	0	0	9	32	1	0	12	4	0	19	0	0	17	0	0	0	1	0	2	2	6	0	5	2	0	0	0	0	0	1	0	3	1	0	9	0	0	0	3	2	0	0	0	0	0
ENSG00000233542	0	0	13	0	0	0	0	0	0	0	0	0	0	0	0	0	0	0	0	0	0	0	0	0	0	0	0	0	0	0	0	1	0	0	0	0	0	0	0	0	0	0	1	0	0	0	0	0	0
ENSG00000187730	0	0	0	0	0	0	22	23	0	0	2	0	5	0	0	0	43	0	0	0	0	0	0	10	51	1	11	5	22	0	0	12	0	2	2	0	1	0	0	0	20	0	0	5	0	0	0	0	9
ENSG00000226969	0	0	0	0	0	0	0	0	0	0	0	0	0	0	0	0	0	0	0	0	0	0	0	0	0	0	0	0	0	0	0	0	0	0	0	0	0	0	0	0	0	0	0	0	0	0	0	0	0
ENSG00000067606	0	1	22	0	0	0	28	2	42	0	0	0	3	0	0	0	0	0	2	7	5	0	0	3	0	0	0	6	1	2	0	0	3	0	16	1	2	2	4	15	7	0	20	1	0	0	2	0	0
ENSG00000271806	0	0	0	0	0	0	13	0	8	0	7	0	0	0	0	0	0	0	4	0	0	0	0	0	0	0	5	1	1	2	0	5	0	0	7	1	0	0	7	11	0	0	8	2	0	0	0	0	0
ENSG00000182873	0	0	16	0	0	0	8	0	0	0	7	0	0	0	0	0	0	0	0	0	0	0	0	0	0	0	0	0	0	0	0	0	0	1	15	0	2	0	0	12	0	0	11	1	3	0	0	0	0
ENSG00000162585	0	20	20	0	1	3	20	0	35	1	10	0	23	8	0	0	3	0	19	22	7	12	0	15	0	11	0	2	12	10	10	8	0	10	28	2	15	7	15	46	44	31	48	16	9	0	11	37	8
ENSG00000269554	0	0	25	0	0	0	28	0	18	0	14	0	1	0	0	0	0	0	0	6	8	0	0	0	1	0	0	0	1	0	1	0	0	0	14	0	2	7	1	22	0	0	37	0	0	0	1	0	0
ENSG00000203301	0	5	0	0	0	0	7	0	0	0	1	0	0	0	0	0	6	0	6	1	0	0	0	17	0	5	4	1	2	3	23	1	0	0	0	0	7	0	1	0	0	30	3	0	0	0	7	1	0
ENSG00000243558	0	0	0	0	0	0	0	0	0	0	0	0	0	0	0	0	0	0	0	0	0	0	0	0	0	0	0	0	0	0	0	0	0	0	0	0	0	0	0	0	0	0	0	0	0	0	0	0	0
ENSG00000234396	6	0	0	34	21	5	23	22	38	20	20	8	1	13	0	0	6	21	25	16	17	10	0	0	3	6	1	18	13	38	4	15	0	2	14	2	29	14	5	13	1	0	0	0	14	0	10	41	3
ENSG00000157933	0	16	36	58	28	27	256	289	78	5	12	15	102	318	0	0	72	3	18	64	54	20	7	172	110	60	70	103	135	10	138	54	37	145	240	0	41	1	70	82	304	229	410	1	10	2	13	232	45
ENSG00000116151	0	0	7	0	0	0	0	0	0	0	2	0	0	0	0	0	0	0	0	0	0	0	0	2	0	0	0	0	2	0	0	0	0	1	0	0	2	0	0	1	0	0	12	16	0	0	0	0	0
ENSG00000272161	0	0	0	0	0	0	0	0	0	0	3	0	0	0	30	0	0	0	0	0	0	0	0	0	0	0	0	0	0	0	0	0	0	0	0	0	0	0	0	0	0	0	3	0	0	0	0	0	0
ENSG00000269753	0	0	22	0	0	4	0	0	0	0	7	0	0	0	0	0	1	0	1	0	0	0	1	0	0	0	0	1	0	3	0	0	0	0	0	1	0	0	0	0	0	0	1	0	0	0	0	0	2
ENSG00000269896	0	0	24	0	0	0	0	0	0	0	0	0	0	0	0	0	0	0	0	0	0	0	4	0	0	0	0	0	0	0	0	0	0	0	0	0	0	0	0	0	0	0	0	0	0	0	0	0	0
ENSG00000238240	0	0	0	0	0	0	0	0	0	0	0	0	0	0	0	0	0	0	0	0	0	0	0	0	0	0	0	0	0	0	0	0	0	0	0	0	0	0	0	0	0	0	0	0	0	0	0	0	0
ENSG00000272420	0	0	0	0	0	0	0	0	0	0	0	0	0	0	0	0	0	0	0	0	0	0	0	0	0	0	0	0	0	0	0	0	0	0	0	0	0	0	0	0	0	0	2	0	0	0	0	0	0
ENSG00000271921	0	0	1	0	0	0	0	0	0	0	0	0	0	0	0	0	0	0	0	0	0	0	0	0	0	0	0	0	0	0	0	0	0	0	0	0	0	0	10	0	0	0	0	0	0	0	0	0	0
ENSG00000271847	0	0	0	0	0	0	0	0	0	0	0	0	0	0	0	0	0	0	0	0	0	0	0	0	0	0	0	0	0	0	0	0	0	0	0	0	0	0	0	0	0	0	0	0	0	0	0	0	0
ENSG00000178642	0	0	0	5	5	5	0	11	13	0	0	0	0	0	0	0	15	0	0	0	0	0	6	0	7	0	1	2	0	0	0	6	4	0	0	2	4	5	0	8	0	0	16	2	0	0	0	0	4
ENSG00000157916	3	31	30	36	31	27	130	73	2	9	1	2	53	6	0	0	33	4	24	47	11	22	1	60	27	54	16	33	43	14	35	32	6	33	96	7	15	11	33	56	56	32	59	11	0	0	8	172	18
ENSG00000157911	37	31	22	43	1	14	58	23	44	25	2	8	4	74	0	0	37	0	21	83	31	14	16	18	2	15	2	42	34	43	4	59	39	11	44	14	48	21	21	29	8	77	23	3	17	0	51	47	41
ENSG00000149527	0	0	20	0	0	0	27	0	0	0	11	0	4	0	0	0	0	0	0	0	0	0	2	4	0	0	1	0	0	0	0	1	0	3	11	0	0	0	0	34	0	0	19	1	0	0	0	0	3
ENSG00000224387	0	0	0	0	0	0	0	0	0	0	0	0	0	0	0	0	0	0	0	0	0	0	0	0	0	0	0	0	0	0	0	0	0	0	0	0	0	0	0	0	0	0	1	0	0	0	0	0	0
ENSG00000229393	0	0	0	0	0	0	0	0	0	0	0	0	0	0	0	0	0	0	0	0	0	0	0	0	0	0	0	0	0	0	0	0	0	0	0	0	0	0	0	0	0	0	0	0	0	0	0	0	0
ENSG00000157881	0	0	1	0	1	0	1	0	0	0	1	0	2	0	0	0	0	1	0	3	1	0	0	10	1	3	8	3	0	0	1	11	0	3	15	0	0	0	0	18	8	1	16	0	0	0	0	0	0
ENSG00000197921	0	0	0	0	0	0	0	0	0	0	0	0	0	0	0	0	0	0	0	0	0	0	0	0	0	0	0	0	0	0	0	0	0	0	7	0	0	0	0	0	0	0	2	0	0	0	0	0	0
ENSG00000272449	0	0	0	0	0	0	4	4	0	0	0	3	4	0	0	0	8	0	7	3	1	0	0	12	2	5	0	2	2	0	0	1	0	1	14	2	1	0	0	3	0	0	17	0	0	0	4	1	0
ENSG00000238164	26	91	29	85	110	81	142	116	35	114	95	5	107	137	0	195	93	38	64	90	48	63	1	144	225	56	67	88	56	32	159	79	52	75	240	23	120	58	34	280	151	107	286	73	9	0	66	83	37
ENSG00000157873	0	2	12	24	52	0	96	44	0	5	4	2	28	56	57	0	9	1	13	34	5	28	5	162	20	33	34	14	27	7	20	14	1	38	213	3	18	10	8	92	44	45	139	6	0	0	2	42	9
ENSG00000225931	16	21	0	50	17	20	30	17	26	21	0	16	7	33	43	0	6	2	25	55	65	16	11	11	23	0	2	17	17	5	23	77	1	2	1	12	21	12	4	4	2	79	3	16	27	0	15	26	31
ENSG00000228037	0	0	0	0	0	0	7	0	0	0	0	0	0	0	0	0	0	0	0	0	0	0	0	5	0	1	2	0	0	0	0	0	0	0	3	0	2	0	0	3	0	0	21	0	2	0	0	0	3
ENSG00000157870	0	0	0	0	6	5	43	49	0	0	0	1	23	23	8	0	10	0	10	23	9	0	0	32	41	2	16	13	4	0	25	15	6	8	2	0	2	1	43	15	30	122	4	1	0	0	0	31	15
ENSG00000142606	9	23	0	29	34	65	17	46	22	28	32	0	8	27	43	0	31	0	14	80	14	16	0	30	21	8	21	28	40	4	34	28	0	40	7	19	14	8	25	19	18	119	6	16	16	0	7	47	25
ENSG00000237058	0	0	30	0	0	0	0	0	0	0	0	0	0	0	0	0	0	0	0	0	0	0	0	0	0	0	0	0	0	0	0	0	0	0	0	0	0	0	0	3	0	0	1	0	0	0	0	0	3
ENSG00000215912	0	0	0	0	0	0	0	0	0	0	1	0	0	0	0	0	0	0	0	0	0	0	3	2	0	0	0	0	0	0	0	0	0	0	14	0	0	0	0	5	0	0	2	0	0	0	0	0	0
ENSG00000233234	0	0	0	0	0	0	0	0	0	0	0	0	0	0	0	0	0	0	0	0	0	0	0	0	0	0	0	0	0	0	0	0	0	0	0	0	0	0	0	0	0	0	0	0	0	0	0	0	0
ENSG00000231630	0	0	0	0	0	0	0	0	0	0	0	0	0	0	0	0	0	0	0	0	0	0	0	0	0	0	0	0	0	0	0	0	0	0	0	0	0	0	0	0	0	0	0	0	0	0	0	0	0
ENSG00000169717	0	0	0	0	0	0	0	0	0	0	2	0	0	0	0	0	0	0	0	0	0	0	0	0	0	0	0	0	0	0	0	0	0	0	0	0	0	0	2	0	0	0	1	1	0	0	0	0	0
ENSG00000177133	0	0	0	0	0	0	0	0	0	0	0	0	0	0	0	0	0	0	0	0	0	0	0	0	0	0	0	0	0	0	0	0	0	0	0	0	0	0	0	0	0	0	0	0	0	0	0	0	0
ENSG00000256761	0	0	0	0	0	0	0	0	0	0	0	0	0	0	0	0	0	0	0	0	0	0	0	0	0	0	0	0	0	0	0	0	0	0	0	0	0	0	0	0	0	0	0	0	0	0	0	0	0
ENSG00000142611	0	0	0	0	0	0	0	0	0	0	15	1	0	0	0	0	0	0	0	0	0	0	4	0	1	0	0	0	0	0	0	0	0	2	0	0	0	0	0	0	0	0	0	4	0	0	0	0	0
ENSG00000226286	0	0	0	0	0	0	0	0	0	0	0	0	0	0	0	0	0	0	0	0	0	0	0	0	0	0	0	0	0	0	0	0	0	0	0	0	0	0	0	0	0	0	0	0	0	0	0	0	0
ENSG00000272235	0	0	0	0	0	0	0	0	7	0	7	0	0	0	0	0	0	0	0	0	0	0	0	0	0	0	0	0	0	0	0	0	0	0	0	0	0	0	6	0	0	0	0	0	0	0	0	0	0
ENSG00000130762	0	0	0	0	0	0	0	1	0	0	1	1	1	0	0	0	0	0	0	0	0	0	15	0	1	0	0	2	0	0	0	0	0	0	4	0	0	0	0	2	0	0	1	1	0	0	0	0	0
ENSG00000272088	0	0	17	0	0	0	0	0	0	0	0	0	0	0	0	0	0	0	0	0	0	0	0	0	0	0	0	0	0	0	0	0	0	0	0	0	0	0	0	0	0	0	0	0	0	0	0	0	0
ENSG00000162591	0	0	1	0	0	0	2	0	0	0	2	0	0	0	0	0	0	0	0	0	0	0	10	3	2	0	1	0	0	0	1	0	0	1	2	0	0	0	2	15	1	0	10	2	0	0	0	0	1
ENSG00000207776	0	0	0	0	0	0	0	0	0	0	0	0	0	0	0	0	0	0	0	0	0	0	0	0	0	0	0	0	0	0	0	0	0	0	0	0	0	0	0	0	0	0	0	1	0	0	0	0	0
ENSG00000238260	0	0	0	0	0	0	0	0	0	0	0	0	0	0	0	0	0	0	0	0	0	0	0	0	0	0	0	0	0	0	0	0	0	0	0	0	0	0	2	0	0	0	0	0	0	0	0	0	0
ENSG00000158109	5	1	0	50	24	19	265	118	12	19	0	3	117	137	14	0	146	1	39	70	46	27	6	157	159	63	89	49	59	3	192	45	6	166	237	1	19	0	30	87	154	200	72	28	13	0	5	171	46
ENSG00000116213	0	0	56	0	0	0	3	0	7	0	1	1	7	0	0	0	0	1	0	7	0	0	2	4	2	0	12	2	0	2	3	0	0	3	34	0	0	0	8	11	9	0	13	1	0	0	0	0	0
ENSG00000078900	0	0	22	0	0	0	1	0	0	0	11	0	0	0	0	0	0	0	0	0	1	0	0	1	1	0	2	0	0	1	0	0	0	0	0	0	0	0	0	0	0	0	14	2	0	0	0	0	5
ENSG00000227589	0	0	0	0	0	0	0	0	0	0	0	0	0	0	0	0	0	0	0	0	0	0	0	0	0	0	0	0	0	0	0	0	0	0	0	0	0	0	0	0	0	0	0	0	0	0	0	0	0
ENSG00000235131	0	0	0	0	0	0	0	0	0	0	0	0	0	0	0	0	0	0	0	0	0	0	0	0	0	0	0	0	0	0	0	0	0	0	0	0	0	0	0	0	0	0	0	0	0	0	0	0	0
ENSG00000227372	0	0	0	2	0	0	24	6	0	0	0	0	13	14	0	0	0	0	0	3	1	1	0	3	4	7	5	3	8	1	1	0	0	6	16	0	0	0	0	8	5	0	6	2	0	0	0	4	2
ENSG00000162592	0	0	7	0	0	0	0	0	0	0	0	0	0	0	0	0	0	0	0	0	0	0	0	0	1	0	0	0	0	0	0	0	0	1	0	0	2	0	0	0	0	0	0	2	0	0	0	0	0
ENSG00000235169	0	0	1	2	7	0	0	14	0	0	1	0	20	0	0	0	0	0	6	12	0	0	0	22	6	2	0	1	1	7	1	1	0	2	0	0	1	0	0	0	0	0	4	6	0	0	4	17	2
ENSG00000130764	27	28	35	23	53	22	63	17	30	12	1	0	25	16	0	0	52	1	14	47	16	10	0	25	6	4	12	20	22	17	55	22	0	14	44	12	9	19	46	43	49	46	19	4	29	0	25	61	32
ENSG00000266075	0	0	0	0	0	0	0	0	0	0	0	0	0	0	0	0	0	0	0	0	0	0	0	0	1	0	0	0	0	0	0	0	0	0	0	0	0	0	0	0	0	0	13	0	0	0	0	0	0
ENSG00000272153	0	14	21	4	23	11	22	0	0	7	0	0	1	16	1	0	11	0	14	3	4	0	0	3	12	4	0	6	14	13	1	13	17	12	27	1	7	4	8	12	16	0	49	3	0	0	11	4	4
ENSG00000116198	0	0	15	9	10	1	75	49	33	0	2	0	44	71	11	0	39	2	4	1	0	6	35	42	38	61	35	10	20	4	46	1	0	47	58	0	6	0	17	40	62	0	16	7	0	0	0	44	1
ENSG00000169598	0	0	37	4	0	1	0	2	0	5	1	0	8	0	0	0	25	1	4	1	2	0	0	4	2	0	2	3	0	1	0	5	0	3	15	1	4	1	0	5	6	0	3	0	0	0	0	0	0
ENSG00000264428	0	0	0	0	0	0	0	0	0	0	0	0	0	0	0	0	0	0	0	0	0	0	0	0	0	0	0	0	0	0	0	0	0	0	0	0	0	0	0	0	0	0	0	0	0	0	0	0	0
ENSG00000198912	0	3	13	26	149	22	210	88	0	17	11	21	77	55	29	0	79	0	9	37	41	18	0	55	158	84	46	45	38	13	39	27	0	63	98	1	15	4	45	76	83	27	25	3	21	0	8	125	34
ENSG00000236423	0	4	0	0	0	4	5	0	0	3	0	0	2	0	0	0	0	0	0	1	14	0	1	8	0	7	0	2	3	0	2	0	0	0	1	0	1	0	0	1	13	26	1	0	0	0	0	0	9
ENSG00000233304	0	0	3	0	0	0	0	0	0	0	9	2	0	0	0	0	0	0	0	0	0	0	0	0	0	0	0	0	0	0	0	0	0	0	0	0	0	0	0	0	0	0	0	0	0	0	0	0	0
ENSG00000226374	0	0	4	0	0	0	0	0	0	0	7	0	0	0	0	0	0	0	0	0	0	0	0	0	0	0	0	0	0	0	0	0	0	0	0	0	0	0	0	0	0	0	0	0	0	0	0	0	0
ENSG00000229280	0	0	0	0	0	0	0	0	0	0	0	0	0	0	0	0	0	0	0	0	0	0	0	0	0	0	0	0	0	0	0	0	0	0	0	0	0	0	0	0	0	0	0	0	0	0	0	0	0
ENSG00000235054	0	0	9	0	0	0	0	0	0	0	0	0	0	0	0	0	0	0	0	0	0	0	1	0	0	0	0	0	0	0	0	0	0	0	0	0	0	0	6	0	0	0	0	0	0	0	0	0	0
ENSG00000227169	0	0	0	0	0	0	0	0	0	0	0	0	0	0	0	0	0	0	0	0	0	0	0	0	0	0	0	0	0	0	0	0	0	0	0	0	0	0	0	0	0	0	0	0	0	0	0	0	0
ENSG00000232596	0	0	2	0	0	0	0	0	0	0	7	0	0	0	0	0	0	0	0	0	0	0	0	0	0	0	0	1	0	0	13	0	0	0	0	0	0	0	0	2	0	0	0	0	0	0	0	0	0
ENSG00000196581	0	0	34	0	0	0	0	0	0	0	0	0	0	0	0	0	0	0	0	0	0	0	0	2	0	0	0	0	0	0	0	0	0	0	0	0	0	0	3	0	0	0	1	4	0	0	0	0	0
ENSG00000231510	0	0	0	0	0	0	0	0	4	0	0	0	0	0	0	0	0	0	0	0	0	0	0	0	0	0	0	0	0	0	0	0	0	0	0	0	0	0	5	0	0	0	0	0	0	0	0	0	0
ENSG00000260972	0	0	0	0	0	0	0	0	0	0	0	0	0	0	0	0	0	0	0	0	0	0	0	0	0	0	0	0	0	0	0	0	0	0	0	0	0	0	0	0	0	0	0	0	0	0	0	0	0
ENSG00000264341	0	0	0	0	0	0	0	0	0	0	0	0	0	0	0	0	0	0	0	0	0	0	0	0	0	0	0	0	0	0	0	0	0	0	0	0	0	0	0	0	0	0	0	0	0	0	0	0	0
ENSG00000236948	0	0	0	0	0	0	0	0	0	0	0	1	0	0	0	0	0	0	0	0	0	0	0	0	0	0	0	0	1	0	0	0	0	0	0	0	0	0	0	0	0	0	0	0	0	0	0	0	0
ENSG00000216045	0	0	0	0	0	0	0	0	0	0	0	0	0	0	0	0	0	0	0	0	0	0	0	0	0	0	0	0	0	0	0	0	0	0	0	0	0	0	0	0	0	0	0	0	0	0	0	0	0
ENSG00000264101	0	0	0	0	0	0	0	0	0	0	0	0	0	0	0	0	0	0	0	0	0	0	0	0	0	0	0	0	0	0	0	0	0	0	0	0	0	0	0	0	0	0	0	0	0	0	0	0	0
ENSG00000131697	0	0	10	0	0	1	12	15	0	0	2	0	4	23	13	0	9	1	0	3	0	3	1	27	21	1	10	0	10	0	18	0	0	9	20	0	2	0	4	4	3	0	7	1	19	0	0	1	1
ENSG00000266687	0	0	0	0	0	0	0	0	0	0	0	0	0	0	0	0	0	0	0	0	0	0	0	0	0	0	0	0	0	0	0	0	0	0	0	0	0	0	0	0	0	0	0	0	0	0	0	0	0
ENSG00000069424	0	1	20	23	9	1	123	72	2	4	5	1	46	83	26	0	33	4	10	4	9	3	6	125	31	22	26	9	13	2	29	5	0	40	311	0	2	0	11	109	57	100	123	0	0	0	0	21	9
ENSG00000268332	12	51	65	5	40	13	55	14	1	24	49	7	52	23	56	0	0	0	23	14	22	28	12	64	25	16	30	17	20	13	25	32	15	25	123	24	8	10	25	49	28	0	168	9	30	0	35	38	15
ENSG00000116254	3	2	7	0	0	0	0	0	2	0	2	0	0	0	0	0	0	0	0	0	0	0	6	0	0	0	0	0	0	0	0	0	0	2	1	0	0	0	2	1	0	0	7	3	0	0	0	0	0
ENSG00000116251	0	11	4	20	0	7	118	9	9	21	2	8	145	48	0	0	15	18	23	5	16	5	0	56	37	35	59	8	30	13	42	18	1	49	182	1	6	8	18	50	93	1	89	7	22	0	14	4	25
ENSG00000226944	0	0	2	0	0	0	0	0	0	0	0	0	0	0	0	0	0	0	0	0	0	0	0	0	0	0	0	0	0	0	0	0	0	0	0	0	0	0	4	0	0	0	0	0	0	0	0	0	0
ENSG00000158286	0	0	22	0	1	8	0	0	3	19	14	1	0	0	0	0	15	0	4	15	4	1	0	0	0	6	0	2	0	2	0	2	0	5	0	16	8	8	1	9	0	53	12	0	0	0	5	7	14
ENSG00000116237	0	0	20	23	13	1	18	19	2	3	8	7	15	1	0	0	1	6	0	8	18	0	4	17	11	13	11	6	13	0	9	11	0	10	41	7	5	0	28	9	25	4	8	0	0	1	0	0	3
ENSG00000225077	0	0	0	0	0	0	0	0	0	0	8	3	0	0	0	0	0	0	0	0	0	0	0	0	0	0	0	0	0	0	0	0	0	0	0	0	0	0	0	0	0	0	0	0	0	0	0	0	0
ENSG00000173673	0	0	0	0	0	0	0	0	0	0	1	0	0	0	0	0	0	0	0	0	0	0	0	0	0	0	0	0	0	0	0	0	0	0	0	0	0	0	0	0	0	0	0	0	0	0	0	0	0
ENSG00000158292	0	0	6	0	0	0	10	0	0	0	2	1	5	0	0	0	0	0	0	0	0	0	0	0	0	0	1	0	0	1	0	0	0	0	1	0	0	0	8	0	0	0	2	0	0	0	0	0	0
ENSG00000097021	0	13	0	25	16	48	211	59	24	6	2	5	37	79	0	1	64	0	11	133	28	35	44	162	74	33	26	39	63	5	125	19	19	56	73	0	23	15	25	20	112	170	12	8	0	0	1	63	24
ENSG00000271746	0	0	0	0	0	0	14	0	0	4	0	0	2	0	0	0	0	1	3	3	1	1	0	1	0	2	1	6	2	0	0	9	0	1	10	8	2	0	0	0	7	0	4	1	3	0	0	0	2
ENSG00000069812	0	0	33	0	0	0	0	0	0	0	1	0	0	0	0	0	0	0	0	0	0	0	0	0	0	0	0	0	0	0	1	0	0	0	0	0	0	0	0	0	0	0	0	0	0	0	0	1	0
ENSG00000187017	0	0	7	0	0	1	3	0	29	0	11	1	0	0	3	0	0	0	0	0	0	0	0	2	12	0	10	0	0	0	0	0	0	11	13	0	0	0	8	10	20	0	41	0	0	0	0	0	2
ENSG00000265392	0	0	0	0	0	0	0	0	0	0	0	0	0	0	0	0	0	0	0	0	0	0	0	0	0	0	0	0	0	0	0	0	0	0	0	0	0	0	0	0	0	0	0	0	0	0	0	0	0
ENSG00000231868	0	7	5	0	0	1	0	0	0	0	0	0	0	0	0	0	0	0	0	0	0	0	0	0	0	0	0	1	5	3	0	0	9	6	0	0	0	0	0	0	4	91	1	1	5	0	0	0	3
ENSG00000215788	0	0	23	0	0	3	13	1	0	0	20	0	3	0	0	0	0	1	0	0	0	0	0	2	0	0	5	1	1	0	6	0	0	0	6	0	0	0	0	3	0	0	39	0	0	0	0	0	0
ENSG00000171680	0	0	1	0	0	0	0	2	0	0	8	0	0	0	0	0	0	0	0	0	0	0	0	0	0	0	0	0	0	1	0	0	0	0	0	0	0	0	0	0	0	0	4	0	0	0	0	0	0
ENSG00000162408	0	0	49	0	13	1	18	10	22	0	1	4	20	1	0	0	13	1	3	1	3	0	0	6	12	3	23	4	1	2	12	1	0	13	18	0	2	0	17	17	13	0	28	0	0	0	0	13	12
ENSG00000253022	0	0	0	0	0	0	0	0	0	0	0	0	0	0	0	0	0	0	0	0	0	0	0	0	0	0	0	0	0	0	0	0	0	0	5	0	0	0	0	4	0	0	9	0	0	0	0	0	0
ENSG00000229519	0	0	37	0	0	2	14	0	4	0	0	0	0	0	0	0	0	0	0	1	0	0	2	0	0	0	0	0	0	0	0	0	0	0	21	0	1	0	0	11	0	0	70	0	0	0	0	0	0
ENSG00000173662	0	18	3	0	0	0	0	0	0	0	1	0	0	0	0	0	0	0	0	0	0	0	1	0	0	0	0	0	0	0	0	0	0	0	8	0	1	0	0	5	0	0	7	0	0	0	0	0	0
ENSG00000204859	0	0	6	0	0	3	13	1	0	0	17	1	5	0	0	0	0	3	2	0	0	0	3	10	0	1	5	0	9	0	1	0	0	3	55	0	1	0	1	16	11	0	39	4	0	1	0	0	0
ENSG00000162413	0	0	0	0	4	1	13	2	0	0	1	0	5	17	0	0	0	2	3	1	2	0	0	15	3	11	2	5	13	0	2	0	0	5	115	0	1	0	0	18	8	2	73	1	0	0	0	8	6
ENSG00000116273	0	0	7	0	0	3	5	2	1	0	0	0	5	0	0	0	1	0	4	3	18	0	0	2	2	6	0	3	3	3	0	2	0	4	13	0	0	0	5	7	9	1	14	1	0	0	0	25	2
ENSG00000041988	28	0	82	48	0	5	35	0	76	11	23	5	31	44	35	0	11	1	18	2	14	0	2	12	10	8	11	10	16	2	1	18	12	6	73	14	5	14	11	14	22	7	82	6	35	0	3	2	3
ENSG00000007923	0	0	15	0	14	0	34	3	0	6	27	1	6	20	9	0	23	1	6	0	3	0	13	5	7	4	0	4	0	0	5	1	0	4	20	0	1	0	0	18	5	0	7	5	0	0	0	10	0
ENSG00000228750	0	0	19	0	0	0	0	0	0	0	0	1	0	0	0	0	0	0	0	0	0	0	0	0	0	0	0	0	0	0	0	0	0	0	0	0	0	0	0	0	0	0	1	0	0	0	0	0	0
ENSG00000239166	0	0	0	0	0	0	0	0	0	0	0	0	0	0	0	0	0	0	0	0	0	0	0	0	0	0	0	0	0	0	0	0	0	0	0	0	0	0	0	0	0	0	0	0	0	0	0	0	0
ENSG00000237436	0	0	0	0	0	0	4	0	0	0	0	0	0	0	0	0	0	0	0	0	0	0	0	0	0	0	0	0	0	0	0	0	0	0	0	0	0	0	0	0	0	0	0	0	0	0	0	0	0
ENSG00000171735	8	75	95	90	128	82	300	440	9	84	26	19	307	473	34	0	400	21	148	111	99	126	15	349	293	490	250	144	198	65	226	82	14	322	389	0	114	21	141	230	261	168	46	38	36	3	46	356	107
ENSG00000227950	0	0	21	0	0	0	26	0	2	0	13	0	1	0	0	0	0	0	0	0	0	0	0	3	0	0	0	0	0	0	0	0	0	0	7	0	0	0	0	0	0	0	38	0	0	0	0	0	0
ENSG00000237365	0	0	0	0	0	0	0	0	0	0	0	0	0	0	0	0	0	0	0	0	0	0	0	0	0	0	0	0	0	0	0	0	0	0	0	0	0	0	0	0	0	0	0	0	0	0	0	0	0
ENSG00000207056	0	0	0	0	0	0	0	0	0	0	0	0	0	0	0	0	0	0	0	0	0	0	0	0	0	0	0	0	0	0	0	0	0	0	0	0	0	0	0	0	0	0	0	0	0	0	0	0	0
ENSG00000237402	0	0	0	0	0	0	0	0	0	0	0	0	0	0	0	0	0	0	0	0	0	0	0	0	0	0	0	0	0	0	0	0	0	0	0	0	0	0	0	0	0	0	0	0	0	0	0	0	0
ENSG00000237728	0	0	0	0	0	0	0	0	0	0	0	0	0	0	0	0	0	0	0	0	0	0	0	0	0	0	0	0	0	0	0	0	0	0	0	0	0	0	0	0	0	0	0	0	1	0	0	0	4
ENSG00000225126	0	0	0	0	0	0	0	0	0	0	0	0	0	0	0	0	0	0	0	0	0	0	0	0	0	0	0	0	0	0	0	0	0	0	0	0	0	0	0	0	0	0	0	0	0	0	0	0	0
ENSG00000270171	0	0	2	0	0	0	0	0	0	0	0	0	0	0	0	0	0	0	0	0	0	0	0	0	0	0	0	0	0	0	0	0	0	0	0	0	0	0	0	0	0	0	0	0	0	0	0	0	0
ENSG00000270035	0	0	0	0	0	0	0	0	0	0	1	0	0	0	0	0	0	0	0	0	0	0	0	0	0	0	0	0	0	0	0	0	0	0	0	0	0	0	0	0	0	0	0	0	0	0	0	0	0
ENSG00000269978	0	0	0	0	0	0	0	0	0	0	10	0	0	0	0	0	0	0	0	0	0	0	0	2	0	0	0	0	0	0	0	0	0	0	0	0	0	0	0	0	0	0	0	0	0	0	0	0	0
ENSG00000049245	0	62	39	128	376	50	691	638	0	45	20	63	233	701	229	35	597	3	59	73	40	57	8	222	141	165	119	73	96	15	117	19	48	137	212	2	41	1	232	278	199	160	100	32	2	0	20	524	33
ENSG00000269925	0	0	0	0	0	0	0	0	0	0	0	0	0	0	16	0	0	0	0	0	0	0	0	0	0	0	0	0	0	0	0	0	0	0	0	0	0	0	0	4	0	0	0	0	0	0	0	0	0
ENSG00000049246	50	17	188	40	114	47	113	1	30	37	75	7	22	42	0	39	10	129	45	1	57	33	0	54	35	19	4	8	91	30	74	43	12	56	36	19	17	22	11	26	34	1	38	97	30	0	12	28	5
ENSG00000236266	0	0	16	0	0	5	12	0	0	12	6	2	4	0	32	0	0	6	25	1	1	3	0	2	0	0	1	4	0	9	0	20	0	2	11	4	9	2	0	8	1	0	4	2	13	0	10	27	3
ENSG00000049247	73	0	92	4	90	40	35	21	8	33	169	8	12	30	96	0	14	102	94	5	113	20	23	38	47	58	16	17	64	71	58	122	7	65	64	9	18	21	33	8	58	104	58	194	101	0	47	69	21
ENSG00000049249	0	0	19	0	0	0	0	0	0	0	4	0	0	0	0	0	0	0	0	0	0	0	14	2	0	0	0	0	0	0	0	0	0	1	14	0	0	0	1	1	0	0	16	0	0	0	0	0	0
ENSG00000270330	0	0	0	0	0	0	0	0	0	0	0	0	0	0	0	0	0	0	0	0	0	0	0	0	0	0	0	0	0	0	0	0	0	0	0	0	0	0	0	0	0	0	4	0	0	0	0	0	0
ENSG00000116288	11	97	15	196	86	133	363	346	67	104	12	46	181	342	55	0	389	4	151	143	269	119	8	497	327	289	210	127	321	22	290	176	0	293	166	8	117	10	162	187	372	255	84	64	29	0	80	480	108
ENSG00000200344	0	0	0	0	0	0	0	0	0	0	0	0	0	0	0	0	0	0	0	0	0	0	0	0	0	0	0	0	0	0	0	0	0	0	2	0	0	0	0	0	0	0	9	0	0	0	0	0	0
ENSG00000116285	0	7	35	0	0	0	1	9	0	0	0	2	0	17	0	0	1	2	1	0	0	0	2	1	0	0	0	0	0	0	0	0	0	0	1	0	1	0	0	5	0	2	5	4	0	0	0	0	1
ENSG00000238290	0	0	1	0	0	0	0	0	0	0	9	2	0	0	0	0	0	0	1	0	0	0	1	4	0	0	0	0	0	0	0	0	0	0	0	0	0	0	0	0	0	0	0	0	0	0	0	0	0
ENSG00000232848	0	0	5	0	0	0	0	0	0	0	0	0	0	0	0	0	0	0	0	0	0	0	0	0	0	0	0	0	0	0	0	0	0	0	0	0	0	0	0	0	0	0	0	0	0	0	0	0	3
ENSG00000229305	0	0	0	0	0	0	0	0	0	0	2	0	0	0	0	0	0	0	0	0	0	0	0	0	0	0	0	0	0	0	0	0	0	0	0	0	0	0	0	0	0	0	0	0	0	0	0	0	0
ENSG00000200975	0	0	0	0	0	0	0	0	0	0	0	0	0	0	0	0	0	0	0	0	0	0	0	0	0	0	0	0	0	0	0	0	0	0	0	0	0	0	0	0	0	0	0	0	0	0	0	0	0
ENSG00000227634	0	0	0	0	0	0	0	0	12	0	2	0	0	0	0	0	0	0	0	0	0	0	0	0	0	0	0	0	0	0	0	0	0	0	0	0	0	0	1	0	0	0	0	0	0	0	0	0	0
ENSG00000233645	0	0	0	0	0	0	0	0	0	0	0	0	0	0	0	0	0	0	0	0	0	0	0	0	0	0	0	0	0	0	0	0	0	0	0	0	0	0	0	0	0	0	0	0	0	0	0	0	0
ENSG00000265414	0	0	0	0	0	0	0	0	0	0	0	0	0	0	0	0	0	0	0	0	0	0	0	0	0	0	0	0	0	0	0	0	0	0	0	0	0	0	0	0	0	0	0	0	0	0	0	0	0
ENSG00000251977	0	0	0	0	0	0	0	0	0	0	0	0	0	0	0	0	0	0	0	0	0	0	0	0	0	0	0	0	0	0	0	0	0	0	0	0	0	0	1	0	0	0	0	0	0	0	0	0	0
ENSG00000162426	0	0	0	0	0	0	0	0	0	0	7	0	0	0	0	0	0	0	0	0	0	0	10	0	1	0	0	0	0	0	0	0	0	0	0	0	0	0	0	0	2	0	0	0	0	0	0	0	0
ENSG00000252254	0	0	0	0	0	0	0	0	0	0	0	0	0	0	0	0	0	0	0	0	0	0	0	0	0	0	0	0	0	0	0	0	0	0	0	0	0	0	0	0	0	0	0	0	0	0	0	0	0
ENSG00000142599	9	64	33	64	353	60	275	257	32	29	30	20	226	509	4	159	315	3	35	80	23	50	26	254	155	222	113	49	80	4	176	24	6	125	249	8	37	3	92	207	180	155	120	22	18	0	50	357	38
ENSG00000232912	0	0	0	0	0	0	9	0	0	0	1	0	0	0	0	0	0	0	0	0	0	1	0	0	0	0	0	0	0	0	0	0	0	0	4	0	0	0	9	0	5	0	7	0	0	0	0	0	1
ENSG00000221083	0	0	4	0	0	0	0	0	0	0	0	0	0	0	0	0	0	0	0	0	0	0	0	0	0	0	0	0	0	0	0	0	0	0	0	0	0	0	0	0	0	0	0	0	0	0	0	0	0
ENSG00000270282	0	0	0	0	0	0	0	0	0	0	0	0	0	0	28	0	0	0	0	0	0	0	0	0	0	0	0	0	0	0	0	0	0	0	0	0	1	0	0	4	0	0	2	0	0	0	0	0	0
ENSG00000234619	0	0	31	0	0	2	0	0	0	0	2	0	0	0	0	0	0	0	0	0	6	12	0	0	1	0	1	0	0	0	0	3	0	0	0	0	0	0	0	12	3	0	2	0	0	0	0	0	0
ENSG00000224315	0	0	25	0	0	0	0	0	0	0	0	0	0	0	0	0	0	0	0	0	0	0	0	0	0	0	0	0	0	0	0	0	0	0	0	0	0	0	0	0	0	0	0	0	0	0	0	0	3
ENSG00000222511	0	0	1	0	0	0	0	0	0	0	0	0	0	0	1	0	0	0	0	0	0	0	0	0	0	0	0	2	0	0	0	0	0	0	0	0	0	0	0	0	0	0	0	3	0	0	0	0	0
ENSG00000226545	0	0	0	0	0	0	0	0	0	0	6	0	0	0	0	0	0	0	0	0	0	0	0	0	0	0	0	0	0	0	0	0	0	0	0	0	0	0	0	3	0	0	8	0	0	0	0	0	2
ENSG00000228423	0	0	1	0	0	0	3	0	0	0	0	0	0	0	0	0	0	0	0	0	0	0	0	0	0	0	0	0	0	0	0	0	0	0	0	0	0	0	0	0	0	0	0	0	0	0	0	0	0
ENSG00000229716	0	0	22	0	0	0	0	0	0	0	0	0	0	0	0	0	0	0	0	0	0	0	0	0	0	0	0	0	0	0	0	0	0	0	0	0	0	0	0	0	0	0	0	0	0	0	0	0	0
ENSG00000074800	0	95	14	155	202	152	1079	817	63	48	11	65	419	954	168	0	367	17	220	467	371	123	42	663	469	257	249	178	531	64	353	154	13	371	575	13	107	6	210	366	568	646	230	53	19	0	25	1052	218
ENSG00000236269	0	0	24	0	0	0	0	0	0	0	0	0	0	0	0	0	0	0	0	0	0	0	0	0	0	0	0	0	0	0	0	0	0	0	8	1	0	0	0	2	0	0	1	0	0	0	0	0	0
ENSG00000230679	0	0	4	0	0	0	0	0	0	0	0	0	0	0	0	0	0	0	0	2	0	0	0	0	0	0	0	0	0	0	0	0	0	0	1	0	0	0	1	0	0	0	1	0	0	0	0	0	0
ENSG00000201725	0	0	0	0	0	0	0	0	0	0	0	0	0	0	0	0	0	0	0	0	0	0	0	0	0	0	0	0	0	0	0	0	0	0	0	0	0	0	0	0	0	0	2	0	0	0	0	0	0
ENSG00000238249	0	0	0	0	0	0	0	0	0	0	0	0	0	0	25	0	0	0	0	0	0	0	0	0	0	0	0	0	0	0	0	0	0	0	0	0	0	0	0	0	0	0	0	3	0	0	0	0	0
ENSG00000232208	0	0	0	0	0	0	0	0	0	0	3	0	0	0	0	0	0	0	0	0	0	0	0	0	0	0	0	0	0	0	0	0	0	1	0	0	0	0	0	0	0	0	0	0	0	0	1	0	0
ENSG00000232663	0	0	0	0	0	0	0	0	0	0	0	0	0	0	0	0	0	0	0	0	0	0	0	0	0	0	0	0	0	0	0	0	0	0	0	0	0	0	0	0	0	0	0	0	0	0	0	0	0
ENSG00000131686	0	0	34	0	0	0	0	0	0	0	1	0	0	0	0	0	0	0	0	0	0	0	6	0	0	0	0	0	0	0	0	0	5	1	0	0	0	0	0	38	0	0	25	0	0	0	0	0	0
ENSG00000265141	0	0	0	0	0	0	0	0	0	0	0	0	0	0	0	0	0	0	0	0	0	0	0	0	0	0	0	0	0	0	0	0	0	0	0	0	0	0	0	0	0	0	0	0	0	0	0	0	0
ENSG00000197241	0	0	1	0	0	0	0	0	0	0	25	0	0	0	0	0	0	0	0	0	0	0	0	0	0	0	0	0	0	0	0	0	0	0	0	0	0	0	6	0	0	0	2	2	0	0	0	0	0
ENSG00000142583	0	0	19	0	0	2	19	0	0	0	1	0	2	0	0	0	0	1	0	0	0	0	6	1	0	0	0	0	0	0	0	0	0	1	0	0	0	0	0	1	0	0	6	1	0	0	0	0	1
ENSG00000252404	0	0	0	0	0	0	0	0	0	0	0	0	0	0	0	0	0	0	0	0	0	0	0	0	0	0	0	0	0	0	0	0	0	0	0	0	0	0	0	0	0	0	1	0	0	0	0	0	0
ENSG00000180758	0	0	0	0	0	0	0	0	0	0	1	0	3	0	0	0	0	0	12	0	0	0	15	0	0	0	4	0	0	0	0	0	1	0	5	0	0	0	3	1	0	0	2	1	0	0	0	0	0
ENSG00000207865	0	0	0	0	0	0	0	0	0	0	1	0	0	0	0	0	0	0	0	0	0	0	0	0	0	0	0	0	0	0	0	0	0	0	0	0	0	0	0	0	0	0	0	0	0	0	0	0	0
ENSG00000228526	0	0	1	0	0	0	0	0	0	0	0	2	0	0	0	0	0	0	0	0	0	0	0	0	0	0	0	0	0	0	0	0	0	0	0	0	0	0	0	0	0	0	1	0	0	0	0	0	0
ENSG00000234546	0	0	0	0	0	0	0	0	0	0	0	0	0	0	0	0	0	0	0	0	0	0	0	0	0	0	0	0	0	0	0	0	0	0	0	0	0	0	2	0	0	0	0	0	0	0	0	0	0
ENSG00000049239	0	0	27	26	0	4	41	1	0	0	1	0	13	7	0	0	0	3	0	0	0	0	0	68	12	2	3	1	2	0	11	0	0	0	122	0	2	0	1	36	22	1	69	0	1	0	0	0	6
ENSG00000252841	0	0	0	0	0	0	0	0	0	0	0	0	0	0	0	0	0	0	0	0	0	0	0	0	0	0	0	0	0	0	0	0	0	0	0	0	0	0	0	0	0	0	0	0	0	0	0	0	0
ENSG00000171621	0	0	0	21	1	5	49	44	0	0	0	3	25	48	0	0	29	0	5	9	16	0	0	30	29	39	15	14	26	0	12	6	0	12	10	1	3	0	1	20	13	21	14	4	0	0	17	66	5
ENSG00000252956	0	0	0	0	0	0	0	0	0	0	0	0	0	0	0	0	0	0	0	0	0	0	0	0	0	0	0	0	0	0	0	0	0	0	0	0	0	0	0	0	0	0	0	0	0	0	0	0	0
ENSG00000235263	0	0	10	0	0	0	0	0	0	0	0	0	0	0	0	0	0	0	0	0	0	0	0	0	0	0	0	0	0	0	0	0	0	0	0	0	0	0	0	0	0	0	0	0	0	0	0	0	0
ENSG00000171612	0	0	3	0	0	0	0	0	0	0	1	0	7	0	0	0	0	1	0	0	0	0	0	1	1	1	1	0	0	0	0	0	6	0	19	0	0	0	0	0	0	0	4	0	0	0	0	0	1
ENSG00000231181	0	0	0	0	0	0	0	0	0	0	0	0	0	0	0	0	0	0	0	0	0	0	0	0	0	0	0	0	0	0	0	0	0	0	0	0	0	0	0	0	0	0	1	0	0	0	0	0	0
ENSG00000188807	0	0	11	0	0	0	10	0	0	0	2	0	10	0	3	0	0	0	0	4	0	0	0	1	0	3	0	0	0	0	1	0	5	0	8	0	0	0	0	1	0	3	6	1	0	0	0	0	0
ENSG00000171608	0	12	42	23	0	3	132	4	0	0	1	9	56	41	0	0	10	6	20	3	4	0	12	70	32	17	29	12	4	2	31	6	7	20	147	0	5	4	23	100	29	0	81	1	0	223	0	10	16
ENSG00000179840	0	21	184	0	0	0	5	0	3	0	8	5	2	0	11	0	0	0	0	0	0	0	20	2	0	0	3	0	0	0	6	0	0	1	37	1	0	0	0	30	2	0	160	0	0	0	0	0	4
ENSG00000233268	0	0	91	0	0	0	12	0	18	0	11	0	2	0	0	0	0	0	0	0	0	0	0	3	0	0	0	0	0	1	0	0	0	0	12	0	1	0	0	14	2	0	53	0	0	0	0	0	0
ENSG00000231789	0	0	50	0	0	0	0	0	4	0	7	0	0	0	1	0	0	0	0	0	0	0	0	4	5	0	0	0	0	0	0	0	0	5	0	0	1	0	0	27	5	0	76	0	0	0	0	0	0
ENSG00000171603	2	2	141	7	10	4	76	11	14	0	15	4	8	32	75	0	9	16	6	0	15	1	11	31	2	22	5	7	9	2	3	0	11	18	169	4	8	0	14	71	22	5	147	12	8	0	0	1	7
ENSG00000271264	0	0	29	0	0	0	26	0	0	0	0	0	0	0	0	0	0	0	0	0	0	0	0	1	0	0	0	0	0	0	0	0	0	0	0	0	0	0	0	5	0	2	12	0	0	0	0	0	0
ENSG00000178585	0	0	0	63	23	5	110	130	43	9	1	10	23	46	0	0	89	1	15	15	3	10	0	33	28	9	19	45	29	10	11	1	7	45	41	0	14	5	43	27	32	25	0	0	0	0	9	104	13
ENSG00000223989	27	34	31	86	258	115	86	177	70	86	156	9	54	97	9	3	136	13	87	111	106	88	0	27	51	23	30	135	162	142	119	167	2	80	103	21	185	124	41	51	133	73	34	78	53	0	109	126	126
ENSG00000162441	14	57	12	30	126	33	289	302	0	25	4	18	161	401	26	46	301	33	69	40	58	41	27	191	176	215	207	83	107	16	149	21	3	157	257	24	66	16	76	205	193	101	21	39	16	0	24	242	40
ENSG00000228150	6	0	0	1	0	6	0	15	0	12	1	0	9	0	0	0	16	0	4	13	5	13	0	0	0	5	0	24	4	3	0	2	0	1	2	9	15	17	0	11	10	0	0	1	0	0	21	15	7
ENSG00000173614	0	0	28	0	1	1	20	54	0	0	5	0	27	3	0	0	55	0	0	4	0	0	0	18	20	15	13	2	2	1	31	0	0	4	19	0	2	0	3	43	2	62	2	0	0	0	0	0	0
ENSG00000202415	0	0	0	0	0	0	0	0	0	0	0	0	0	0	0	0	0	0	0	0	0	0	0	0	0	0	0	0	0	0	0	0	0	0	0	0	0	0	0	0	0	0	0	0	0	0	0	0	0
ENSG00000265521	0	0	0	0	0	0	0	0	0	0	0	0	0	0	0	0	0	0	0	0	0	0	0	0	0	0	0	0	0	0	0	0	0	0	0	0	0	0	0	0	0	0	0	0	0	0	0	0	0
ENSG00000241326	0	0	0	0	0	0	0	0	0	0	0	0	0	0	0	0	0	0	0	0	0	0	0	0	0	0	0	0	0	0	0	0	0	0	0	0	0	0	0	0	0	0	0	0	0	0	0	0	0
ENSG00000162444	0	0	0	3	0	1	1	1	0	0	0	0	21	0	0	0	0	0	7	0	0	0	10	25	1	2	1	1	0	0	17	1	1	0	50	0	0	0	0	14	14	0	10	0	0	0	0	11	0
ENSG00000225786	0	0	0	0	0	0	0	0	0	0	0	0	0	0	0	0	0	0	0	0	0	0	0	0	0	0	0	0	0	0	0	0	0	0	0	0	0	0	0	0	0	0	0	0	0	0	0	0	0
ENSG00000130939	0	35	41	36	70	11	122	67	1	25	28	3	56	90	20	1	60	3	21	33	35	29	8	77	73	70	43	35	66	0	54	25	14	35	124	0	11	6	61	57	46	84	55	13	7	0	14	88	14
ENSG00000224340	0	0	0	0	0	0	0	0	0	0	1	0	0	0	0	0	0	0	0	1	0	0	0	0	0	3	0	0	0	0	0	0	0	0	0	0	0	0	0	4	0	0	8	0	0	0	0	0	0
ENSG00000233623	0	0	0	0	0	0	0	0	0	0	0	0	0	0	0	0	0	0	0	0	0	0	0	0	0	0	0	0	0	0	0	0	0	0	0	0	0	0	0	0	0	0	3	0	0	0	0	0	0
ENSG00000201746	0	0	0	0	0	0	0	0	0	0	0	0	0	0	0	0	0	0	0	0	0	0	0	0	0	0	0	0	0	0	0	0	0	0	0	0	0	0	0	0	0	0	0	0	0	0	0	0	0
ENSG00000054523	4	0	172	57	44	11	292	267	17	0	31	10	172	92	21	63	178	1	17	30	53	0	34	209	107	125	64	30	61	6	186	28	31	133	192	1	15	1	103	77	156	69	167	7	0	2	15	253	19
ENSG00000264881	0	0	0	0	0	0	0	0	0	0	0	0	0	0	0	0	0	0	0	0	0	0	0	0	0	0	0	0	0	0	0	0	0	0	0	0	0	0	1	0	0	0	0	0	0	0	0	0	0
ENSG00000199562	0	0	0	0	0	0	0	0	0	0	0	0	0	0	0	0	0	0	0	0	0	0	0	2	0	0	0	0	0	0	0	0	0	0	0	0	0	0	0	0	0	0	0	0	0	0	0	0	0
ENSG00000264501	0	0	0	0	0	0	0	0	0	0	0	0	0	0	0	0	0	0	0	0	0	0	0	0	0	0	0	0	0	0	0	0	0	0	0	0	0	0	0	0	0	0	0	0	0	0	0	0	0
ENSG00000265945	0	0	0	0	0	0	0	0	0	0	0	0	0	0	0	0	0	0	0	0	0	0	0	0	0	0	0	0	0	0	0	0	0	0	0	0	0	0	0	0	0	0	0	0	0	0	0	0	0
ENSG00000142657	0	97	11	180	275	246	1078	1021	68	54	0	99	296	719	57	0	969	10	223	380	412	109	27	579	416	352	258	258	603	29	434	187	39	349	418	0	138	1	175	385	501	832	108	25	25	0	50	814	199
ENSG00000271989	1	0	7	0	0	0	0	0	0	0	0	0	0	0	0	0	0	0	0	0	0	0	0	1	0	0	0	1	0	5	0	0	0	0	0	5	3	0	0	0	1	0	0	0	0	0	0	1	0
ENSG00000175279	0	0	0	0	0	0	0	0	0	0	6	0	0	0	0	0	0	1	0	0	0	11	0	0	0	0	0	0	0	0	0	0	0	0	0	0	0	0	0	0	0	0	0	0	0	0	0	0	0
ENSG00000251503	0	0	0	0	0	0	0	0	0	0	0	0	0	0	0	0	0	0	0	0	0	0	0	0	0	0	0	0	0	0	0	0	0	0	0	0	0	0	0	0	0	0	0	0	0	0	0	0	0
ENSG00000241563	0	0	7	0	0	0	0	0	0	0	0	0	0	0	0	0	0	0	0	0	0	0	0	0	0	0	0	0	0	0	0	0	0	0	0	0	0	0	0	0	0	0	1	0	0	0	0	0	0
ENSG00000160049	8	0	25	0	0	0	27	9	2	1	7	1	22	3	0	0	21	1	1	2	0	0	10	15	9	20	5	5	0	0	5	2	0	5	74	0	0	3	6	30	14	2	18	0	0	0	0	0	4
ENSG00000203469	0	18	8	1	11	0	17	0	27	6	12	5	11	11	0	0	0	0	18	3	12	0	0	2	3	5	5	8	5	2	4	8	0	3	21	2	0	28	0	2	17	0	17	4	1	0	9	0	10
ENSG00000142655	1	0	3	0	13	7	41	1	0	7	1	1	9	19	0	0	31	1	0	7	0	7	18	15	0	0	2	7	0	2	0	6	0	0	14	6	1	0	3	24	6	0	18	4	0	0	3	1	1
ENSG00000243267	0	0	0	0	0	0	0	0	0	0	0	0	0	0	0	0	0	0	0	0	0	0	0	0	0	0	0	0	0	0	0	0	0	0	0	0	0	0	0	0	0	0	0	0	0	0	0	0	0
ENSG00000130940	0	2	35	0	0	0	31	8	0	0	2	0	17	20	1	0	0	0	0	2	0	0	10	14	1	2	5	1	0	0	5	0	0	3	36	0	3	0	14	22	6	1	127	2	3	0	0	0	0
ENSG00000272078	0	7	195	5	0	23	75	0	84	3	49	1	17	0	0	1	0	0	17	22	25	0	17	17	6	0	2	8	10	11	4	6	6	5	31	13	10	1	4	78	7	0	483	11	22	0	8	0	6
ENSG00000225158	0	0	0	0	0	0	0	0	0	0	0	0	0	0	0	0	0	0	0	0	0	0	0	0	0	0	0	0	0	0	0	0	0	0	0	0	0	0	0	0	0	0	0	0	0	0	0	0	0
ENSG00000175262	0	0	0	0	0	0	0	0	0	0	1	0	0	0	0	0	0	0	0	0	0	0	0	0	0	0	0	0	0	0	8	0	0	0	6	0	0	0	0	0	0	0	0	1	0	0	0	0	0
ENSG00000215785	0	0	0	0	0	0	0	0	0	0	1	0	0	0	0	0	0	0	0	0	0	0	0	0	0	0	0	0	0	0	0	0	0	0	0	0	0	0	0	0	0	0	3	0	0	0	0	0	0
ENSG00000264181	0	0	0	0	0	0	0	0	0	0	0	0	0	0	0	0	0	0	0	0	0	0	0	0	0	0	0	0	0	0	0	0	0	0	0	0	0	0	0	0	0	0	0	0	0	0	0	0	0
ENSG00000207213	0	0	0	0	0	0	0	0	0	0	0	0	0	0	0	0	0	0	0	0	0	0	0	0	0	0	0	0	0	0	0	0	0	0	0	0	0	0	0	0	0	0	0	0	0	0	0	0	0
ENSG00000120948	2	8	23	19	0	7	102	3	1	0	3	1	78	94	16	0	37	3	10	2	28	14	9	67	28	42	40	25	18	0	23	4	0	38	77	0	3	0	2	39	66	0	102	0	0	0	0	80	19
ENSG00000009724	0	0	363	0	0	5	62	3	11	2	63	1	3	0	55	0	0	12	15	1	0	3	3	20	6	3	0	2	0	3	7	0	0	11	87	0	5	20	4	66	10	0	181	7	26	0	7	0	4
ENSG00000271895	0	0	29	0	0	0	0	0	0	0	7	0	0	0	0	0	0	0	0	0	0	0	0	0	1	0	0	0	0	0	0	0	0	0	0	0	0	0	0	0	2	0	5	1	0	0	0	0	1
ENSG00000116649	0	13	0	0	9	0	11	0	0	0	1	5	3	0	0	0	25	0	2	4	2	0	0	12	0	4	10	5	5	5	0	6	0	12	40	0	0	5	0	2	0	2	11	0	0	0	0	3	5
ENSG00000171824	0	0	28	0	28	2	33	36	0	0	4	0	83	27	0	0	15	1	11	0	10	11	2	42	15	32	26	9	8	1	29	0	6	15	80	0	2	0	26	25	9	2	65	1	2	0	11	43	8
ENSG00000226849	42	39	161	82	8	38	88	17	0	27	89	8	48	60	135	125	0	26	72	10	15	27	22	34	28	22	20	16	55	32	31	24	21	20	112	80	16	48	26	74	27	0	146	31	85	0	22	8	43
ENSG00000230337	5	0	33	16	0	0	1	0	0	0	1	0	14	37	0	65	0	0	6	0	3	0	0	9	12	5	3	3	0	4	0	6	0	3	53	4	1	5	0	16	13	0	61	1	13	0	0	0	6
ENSG00000198793	2	0	99	4	21	2	89	1	0	1	18	2	45	34	38	0	28	3	1	3	0	5	17	68	16	21	30	2	3	5	18	4	0	20	133	0	2	0	0	52	39	3	89	2	0	1	0	23	3
ENSG00000225602	0	0	81	9	12	4	13	0	2	0	10	5	6	0	0	0	0	0	0	1	3	0	14	6	0	2	9	1	0	0	0	6	0	4	43	0	2	8	7	23	0	0	58	10	3	0	0	0	1
ENSG00000253086	0	0	0	0	0	0	5	0	0	0	2	0	0	0	12	0	0	0	0	0	0	0	0	0	0	0	0	0	0	0	0	0	0	0	3	0	0	0	2	0	0	0	12	0	0	0	0	0	0
ENSG00000271794	0	0	0	0	0	0	0	0	0	0	0	0	0	0	0	0	0	0	0	0	0	0	2	0	0	0	0	0	0	0	0	0	13	0	0	0	0	0	0	0	0	0	0	0	0	0	0	0	0
ENSG00000171819	0	0	86	0	0	10	7	0	0	0	32	0	0	0	0	0	0	2	0	0	0	0	0	1	0	0	0	0	0	0	1	0	0	0	14	0	1	0	0	8	0	0	52	1	0	0	0	0	2
ENSG00000207451	0	0	0	0	0	3	6	0	0	0	0	0	0	0	0	0	0	0	0	0	0	0	0	0	0	0	0	0	0	0	0	0	0	0	0	0	0	0	0	0	4	0	10	0	0	0	0	0	0
ENSG00000238173	0	0	28	0	0	0	0	0	0	0	0	0	0	0	0	0	0	0	0	0	0	0	0	0	0	0	0	0	0	0	0	0	0	0	0	0	0	0	0	8	0	0	6	0	0	0	0	0	0
ENSG00000120942	0	0	9	0	0	0	14	0	0	0	0	0	5	0	0	0	17	2	0	4	4	0	2	4	6	4	0	2	0	0	2	1	0	5	3	0	0	0	2	14	7	0	4	1	0	0	0	0	1
ENSG00000238199	0	0	32	0	0	0	0	0	0	0	0	0	0	0	0	0	0	0	0	0	0	0	0	2	0	0	0	0	0	0	14	0	0	0	5	0	1	0	0	8	0	0	18	0	0	0	0	0	0
ENSG00000224338	0	0	4	0	0	0	0	0	0	0	5	0	0	0	0	0	0	0	0	0	0	0	0	0	0	0	0	0	0	0	0	0	0	0	0	0	0	0	0	0	0	0	1	0	0	0	0	0	0
ENSG00000204624	0	0	14	0	0	0	0	0	0	0	2	0	0	0	0	0	0	0	0	0	0	0	2	0	0	0	0	0	0	0	0	0	0	0	0	0	0	0	1	0	0	0	0	1	0	1	0	0	0
ENSG00000235643	0	0	0	0	0	0	0	0	0	0	0	0	0	0	0	0	0	0	0	0	0	0	0	0	0	0	0	0	0	0	0	1	0	0	0	0	0	0	0	0	0	0	0	0	0	0	0	0	0
ENSG00000116661	0	0	0	4	0	0	6	2	0	0	0	0	8	2	0	0	0	0	3	0	0	0	0	1	1	1	0	0	0	0	0	0	6	0	10	0	0	0	0	0	2	0	16	1	0	0	0	0	0
ENSG00000132879	0	0	0	0	0	1	33	1	0	3	0	2	7	0	0	0	0	0	8	0	0	0	1	0	0	2	3	1	0	1	5	0	0	8	5	0	0	0	0	6	15	0	5	0	2	0	0	0	2
ENSG00000116663	0	0	1	0	0	0	26	0	0	0	0	0	32	3	0	0	0	0	3	0	0	0	5	21	1	8	13	2	11	0	14	3	0	9	24	0	2	0	0	2	16	0	40	6	0	0	2	0	0
ENSG00000116670	1	23	23	0	3	15	14	0	0	6	0	3	4	24	0	0	1	2	0	0	0	3	0	10	3	2	0	5	7	3	0	0	0	1	45	0	2	0	4	5	11	1	14	6	0	0	0	0	2
ENSG00000162490	0	0	10	1	0	0	1	0	0	0	10	0	12	0	0	0	8	0	4	0	1	0	5	2	0	0	0	0	0	0	0	0	0	2	1	0	0	0	0	2	0	0	36	0	0	0	0	0	0
ENSG00000177674	1	0	0	6	10	24	98	58	0	0	1	12	35	52	0	0	36	4	17	7	9	10	6	80	26	16	21	28	19	0	60	8	0	38	113	0	25	0	1	59	34	0	63	1	17	0	0	53	18
ENSG00000215910	20	5	57	110	40	27	108	121	154	21	14	3	26	134	1	0	42	0	15	121	81	35	12	25	38	9	3	107	113	23	26	98	25	27	80	32	47	15	50	86	39	274	50	50	25	0	49	75	25
ENSG00000177553	0	0	0	0	0	0	0	0	0	0	1	0	0	0	0	0	0	0	0	0	0	0	0	0	0	0	0	0	0	0	0	0	0	0	0	0	0	0	0	0	0	0	0	0	0	0	0	0	0
ENSG00000177000	0	0	24	15	24	9	144	130	39	5	5	4	59	57	0	0	31	1	13	15	20	3	4	74	49	27	17	33	70	2	69	23	6	22	125	0	25	0	16	71	84	104	66	4	4	0	3	161	17
ENSG00000011021	0	0	0	0	0	1	55	16	0	0	2	0	5	0	0	0	0	0	0	1	0	0	21	8	1	1	0	2	0	5	0	0	0	2	10	0	0	0	15	33	7	0	39	2	0	0	0	0	0
ENSG00000242349	0	0	2	13	26	9	24	42	0	0	0	1	7	41	0	0	72	0	8	11	13	2	3	12	25	26	11	17	52	5	5	3	0	16	17	0	25	8	30	14	12	62	2	6	15	0	10	15	5
ENSG00000175206	27	309	1	191	172	97	213	235	107	138	68	53	24	326	124	2	277	178	270	172	182	226	0	26	87	72	41	169	206	138	19	282	16	47	56	264	275	186	62	85	49	322	18	131	232	0	205	62	179
ENSG00000120937	0	0	7	0	0	0	0	0	0	0	0	0	0	0	0	0	0	0	0	0	0	0	0	0	0	0	0	1	0	0	0	0	0	1	0	0	0	0	0	0	0	0	1	2	0	0	0	0	0
ENSG00000224904	0	0	0	0	0	0	0	0	0	0	1	0	0	0	0	0	0	0	0	0	0	0	0	0	0	0	0	0	0	0	0	0	0	1	0	0	0	0	5	0	0	0	0	0	0	0	0	0	0
ENSG00000199347	0	0	0	0	0	0	0	0	0	0	0	0	0	0	0	0	0	0	0	0	0	0	0	2	0	0	1	0	0	0	1	0	0	0	0	0	0	0	0	0	0	0	6	0	0	0	0	0	0
ENSG00000201801	0	0	0	0	0	0	0	0	0	0	0	0	0	0	0	0	0	0	0	0	0	0	0	1	0	0	1	0	0	0	0	0	0	0	0	0	0	0	0	0	0	0	2	0	0	0	0	0	0
ENSG00000116685	0	0	0	7	27	13	331	146	9	0	5	14	42	57	8	0	54	4	27	18	58	2	12	60	81	42	39	76	148	8	80	10	3	53	124	0	36	2	23	78	108	269	36	11	0	0	4	119	20
ENSG00000083444	0	0	7	8	18	19	64	15	0	7	0	1	3	37	0	0	19	1	3	18	9	0	22	25	15	16	3	10	15	8	9	3	0	30	37	0	8	0	3	49	27	1	28	3	0	0	0	46	0
ENSG00000116688	1	0	1	49	50	14	412	172	90	4	10	4	402	123	31	0	163	4	19	114	15	8	4	454	77	41	432	17	39	4	240	13	17	795	61	1	13	3	417	215	618	11	52	30	18	2	4	91	38
ENSG00000270914	0	0	0	0	0	0	0	0	0	0	0	0	0	0	0	0	0	0	0	0	0	0	0	0	0	0	0	0	0	0	0	0	0	0	0	0	0	0	0	0	0	0	0	0	0	0	0	0	0
ENSG00000116691	0	0	2	0	0	0	13	0	0	0	1	0	0	0	0	0	0	2	0	1	0	0	15	10	3	3	5	0	1	0	2	0	0	1	19	0	1	0	0	11	8	0	12	3	0	0	0	33	1
ENSG00000202461	0	0	0	0	0	0	0	0	0	0	0	0	0	0	0	0	0	0	0	0	0	0	0	0	0	0	0	0	0	0	0	0	0	0	12	0	0	0	0	0	0	0	0	0	0	0	0	0	0
ENSG00000243539	0	0	0	0	0	0	0	0	0	0	0	0	0	0	0	0	0	0	0	0	0	0	0	0	0	0	0	0	0	0	0	0	0	0	0	0	0	0	0	0	0	0	0	0	0	0	0	0	0
ENSG00000120949	0	0	16	0	0	0	0	0	36	0	1	0	0	0	42	0	0	1	0	0	0	0	13	4	0	0	2	0	0	0	0	0	0	1	6	0	0	0	0	8	1	0	28	1	0	0	1	0	0
ENSG00000201135	0	0	0	0	0	0	0	0	0	0	0	0	0	0	0	0	0	0	0	0	0	0	0	0	0	0	0	0	0	0	0	0	0	0	0	0	0	0	0	0	0	0	0	0	0	0	0	0	0
ENSG00000227875	0	0	0	0	0	0	0	0	0	0	0	0	0	0	0	0	0	0	0	0	0	0	0	0	0	0	0	0	0	0	0	0	0	0	5	0	0	0	0	0	0	0	1	0	0	0	0	0	0
ENSG00000028137	0	0	5	1	0	0	40	0	0	0	0	3	18	9	90	0	19	13	2	0	3	0	8	346	56	20	31	3	0	0	45	3	0	8	539	0	0	0	9	161	23	27	595	1	0	0	0	9	8
ENSG00000263676	0	0	0	0	0	0	0	0	0	0	0	0	0	0	0	0	0	0	0	0	0	0	0	0	0	0	0	0	0	0	0	0	0	0	0	0	0	0	0	0	0	0	0	0	0	0	0	0	0
ENSG00000225196	0	0	0	0	0	0	0	0	0	0	0	0	0	0	0	0	0	0	0	0	0	0	0	0	0	0	0	0	0	0	0	0	0	0	0	0	0	0	0	0	0	0	7	0	0	0	0	0	0
ENSG00000252969	0	0	0	0	0	0	0	0	0	0	0	0	0	0	0	0	0	0	0	0	0	0	0	0	0	0	0	0	0	0	0	0	0	0	0	0	0	0	0	0	0	0	5	0	0	0	0	0	0
ENSG00000048707	29	0	77	45	41	43	399	110	72	5	17	15	76	152	3	0	131	9	16	10	23	22	66	145	88	105	94	47	81	12	117	31	38	97	292	0	36	8	102	189	152	49	239	24	0	0	45	90	31
ENSG00000239149	0	0	0	0	0	0	0	0	0	0	0	0	0	0	0	0	0	0	0	0	0	0	0	0	0	0	0	0	0	0	0	0	0	0	0	0	0	0	0	0	0	0	0	0	0	0	0	0	0
ENSG00000229484	0	0	0	0	0	0	0	0	0	0	0	0	0	0	0	0	0	0	0	0	0	0	0	0	0	0	0	0	4	0	0	0	0	0	0	0	1	0	0	0	0	0	0	0	0	0	0	0	0
ENSG00000162496	2	18	2	26	15	10	85	45	20	11	20	5	73	13	17	0	37	1	34	3	128	0	0	65	185	48	63	34	44	4	39	13	0	29	60	4	9	5	9	121	77	49	20	24	3	0	16	82	30
ENSG00000221340	0	0	0	0	0	0	0	0	0	0	0	0	0	0	0	0	0	0	0	0	0	0	0	0	0	0	0	0	0	0	0	0	0	0	0	0	0	0	0	0	0	0	0	0	0	0	0	0	0
ENSG00000272482	0	0	0	2	0	1	0	5	0	0	0	0	1	8	0	0	0	0	6	0	4	0	0	0	4	1	7	3	0	0	0	0	0	8	2	0	2	0	0	5	7	0	0	0	0	0	0	22	1
ENSG00000204518	0	0	0	0	0	0	0	0	0	0	1	0	0	0	0	0	0	0	0	0	0	0	0	0	0	0	0	0	0	0	0	0	0	1	0	0	0	0	0	0	0	0	0	0	0	0	0	0	0
ENSG00000226166	0	0	1	0	0	0	0	0	0	0	0	0	0	0	0	0	0	0	0	0	0	0	0	0	0	0	0	0	0	0	0	0	0	0	0	0	0	0	0	0	0	0	0	0	0	0	0	0	0
ENSG00000188984	0	0	30	0	0	0	0	0	0	0	0	0	0	0	0	0	0	0	0	0	0	0	0	0	0	0	0	0	0	0	0	0	0	0	0	0	0	0	5	0	0	0	0	1	0	0	0	0	0
ENSG00000238771	0	0	0	0	0	0	0	0	0	0	0	0	0	0	0	0	0	0	0	0	0	0	0	0	0	0	0	0	0	0	0	0	0	0	0	0	0	0	0	0	0	0	0	0	0	0	0	0	0
ENSG00000157330	0	0	5	0	0	0	0	0	0	0	5	0	0	0	0	0	0	0	0	0	0	0	3	0	0	0	0	0	0	0	0	0	0	0	0	0	0	0	7	1	0	0	0	0	0	0	0	0	0
ENSG00000116726	0	0	31	0	0	0	0	0	0	0	0	0	0	0	0	0	0	0	0	0	0	0	12	0	0	0	0	0	0	0	0	0	0	1	0	0	0	0	0	1	0	0	1	0	0	0	0	0	0
ENSG00000116721	0	0	11	0	0	0	0	0	0	0	5	0	0	0	0	0	0	0	0	0	0	0	0	0	0	0	0	0	0	0	0	0	0	1	0	0	0	0	0	0	0	0	3	0	0	0	0	0	0
ENSG00000228338	0	0	0	0	0	0	0	0	0	0	0	0	0	0	0	0	0	0	0	0	0	0	0	0	0	0	0	0	0	0	0	0	0	0	0	0	0	0	0	0	0	0	0	0	0	0	0	0	0
ENSG00000204513	0	0	0	0	0	0	0	0	0	0	1	0	0	0	0	0	0	0	0	0	0	0	3	0	0	0	0	0	0	0	0	0	0	0	0	0	0	0	0	0	0	0	0	0	0	0	0	0	0
ENSG00000231103	0	0	0	0	0	0	0	0	0	0	1	0	0	0	0	0	0	0	0	0	0	0	0	0	0	0	0	0	0	0	0	0	0	0	0	0	0	0	0	0	0	0	0	0	0	0	0	0	0
ENSG00000179172	0	0	9	0	0	0	0	0	0	0	1	0	0	0	0	0	0	0	0	0	0	0	0	0	0	0	0	0	0	0	0	0	0	0	0	0	0	0	2	0	0	0	1	1	0	0	0	0	0
ENSG00000120952	0	0	0	0	0	0	0	0	0	0	1	0	0	0	0	0	0	0	0	0	0	0	14	0	0	0	0	0	0	0	0	0	0	1	0	0	0	0	0	0	0	0	0	0	0	0	0	0	0
ENSG00000243073	0	0	0	0	0	0	0	0	0	0	0	0	0	0	0	0	0	0	0	0	0	0	0	0	0	0	0	0	0	0	0	0	0	0	0	0	0	0	0	0	0	0	0	1	0	0	0	0	0
ENSG00000187545	0	0	7	0	0	0	0	0	0	0	0	0	0	0	0	0	0	0	0	0	0	0	0	0	0	0	0	0	0	0	0	0	0	0	0	0	0	0	0	0	0	0	0	0	0	0	0	0	0
ENSG00000204510	0	0	6	0	0	0	0	0	0	0	0	2	0	0	0	0	0	0	0	0	0	0	0	0	0	0	0	0	0	0	0	0	0	0	0	0	0	0	0	0	0	0	0	0	0	0	0	0	0
ENSG00000207434	0	0	0	0	0	0	0	0	0	0	0	0	0	0	0	0	0	0	0	0	0	0	0	0	0	0	0	0	0	0	0	0	0	0	0	0	0	0	0	0	0	0	0	0	0	0	0	0	0
ENSG00000234064	0	0	0	0	0	0	0	0	0	0	0	0	0	0	0	0	0	0	0	0	0	0	0	0	0	0	0	0	0	0	0	0	8	1	0	0	0	0	3	0	0	0	0	0	0	0	0	0	0
ENSG00000232423	0	0	0	0	0	0	0	0	0	0	0	0	0	0	0	0	0	0	0	0	0	0	0	0	0	0	0	0	0	0	0	0	0	0	0	0	0	0	3	0	0	0	1	0	0	0	0	0	0
ENSG00000250894	0	0	0	0	0	0	0	0	0	0	0	0	0	0	0	0	0	0	0	0	0	0	12	0	0	0	0	0	0	0	0	0	0	0	0	0	0	0	0	0	0	0	0	0	0	0	0	0	0
ENSG00000204508	0	0	0	0	0	0	0	0	0	0	1	0	0	0	0	0	0	0	0	0	0	0	0	0	0	0	0	0	0	0	0	0	0	0	0	0	0	0	3	0	0	0	0	0	0	0	0	0	0
ENSG00000239810	0	0	0	0	0	0	0	0	0	0	0	0	0	0	0	0	0	0	0	0	0	0	0	0	0	0	0	0	0	0	0	0	0	0	0	0	0	0	0	0	0	0	0	0	0	0	0	0	0
ENSG00000270601	0	0	0	0	0	0	0	0	0	0	0	0	0	0	0	0	0	0	0	0	0	0	0	0	0	0	0	0	0	0	0	0	0	0	0	0	0	0	0	0	0	0	0	0	0	0	0	0	0
ENSG00000250113	0	0	0	0	0	0	0	0	0	0	0	0	0	0	0	0	0	0	0	0	0	0	0	0	0	0	0	0	0	0	0	0	0	0	0	0	0	0	0	0	0	0	0	0	0	0	0	0	0
ENSG00000204505	0	0	0	0	0	0	0	0	0	0	0	0	0	0	0	0	0	0	0	0	0	0	0	0	0	0	0	0	0	0	0	0	0	0	0	0	0	0	0	0	0	0	0	0	0	0	0	0	0
ENSG00000233336	0	0	0	0	0	0	0	0	0	0	0	0	0	0	0	0	0	0	0	0	0	0	0	0	0	0	0	0	0	0	0	0	0	0	0	0	0	0	0	0	0	0	0	0	0	0	0	0	0
ENSG00000229978	0	0	0	0	0	0	0	0	0	0	0	0	0	0	0	0	0	0	0	0	0	0	0	0	0	0	0	0	0	0	0	0	0	0	0	0	0	0	0	0	0	0	0	0	0	0	0	0	0
ENSG00000236179	0	0	4	0	0	0	0	0	0	0	1	0	0	0	0	0	0	0	0	0	0	0	0	0	0	0	0	0	0	0	0	0	0	0	0	0	0	0	0	1	0	0	0	0	0	0	0	0	0
ENSG00000179412	0	0	0	0	0	0	0	0	0	0	2	0	0	0	0	0	0	0	0	0	0	0	2	0	0	0	0	0	0	0	0	0	0	0	0	0	0	0	2	0	0	0	0	13	0	0	0	0	0
ENSG00000224199	0	0	1	0	0	0	0	0	0	0	0	0	0	0	0	0	0	0	0	0	0	0	0	0	0	0	0	0	0	0	0	0	0	0	0	0	0	0	0	0	0	0	0	0	0	0	0	0	0
ENSG00000229571	0	0	0	0	0	0	0	0	0	0	0	0	0	0	0	0	0	0	0	0	0	0	0	0	0	0	0	0	0	0	0	0	0	0	0	0	0	0	0	0	0	0	0	0	0	0	0	0	0
ENSG00000204503	0	0	0	0	0	0	0	0	0	0	0	0	0	0	0	0	0	0	0	0	0	0	0	0	0	0	0	0	0	0	0	0	0	0	0	0	0	0	0	0	0	0	0	0	0	0	0	0	0
ENSG00000233394	0	0	0	0	0	0	0	0	0	0	0	0	0	0	0	0	0	0	0	0	0	0	0	0	0	0	0	0	0	0	0	0	0	0	0	0	0	0	0	0	0	0	0	0	0	0	0	0	0
ENSG00000204502	0	0	0	0	0	0	0	0	0	0	0	0	0	0	0	0	0	0	0	0	0	0	0	0	0	0	0	0	0	0	0	0	0	0	0	0	0	0	0	0	0	0	0	0	0	0	0	0	0
ENSG00000231219	0	0	0	0	0	0	0	0	0	0	0	0	0	0	0	0	0	0	0	0	0	0	0	0	0	0	0	0	0	0	0	0	0	0	0	0	0	0	0	0	0	0	0	0	0	0	0	0	0
ENSG00000207511	0	0	0	0	0	0	0	0	0	0	0	0	0	0	0	0	0	0	0	0	0	0	0	0	0	0	0	0	0	0	0	0	0	0	0	0	0	0	0	0	0	0	0	0	0	0	0	0	0
ENSG00000182330	0	0	0	0	0	0	0	0	0	0	0	0	0	0	0	0	0	0	0	0	0	0	0	0	0	0	0	0	0	0	0	0	0	0	0	0	0	0	0	0	0	0	0	0	0	0	0	0	0
ENSG00000237700	0	0	0	0	0	0	0	0	0	0	0	0	0	0	0	0	0	0	0	0	0	0	0	0	0	0	0	0	0	0	0	0	0	0	0	0	0	0	0	0	0	0	0	0	0	0	0	0	0
ENSG00000204501	0	0	0	0	0	0	0	0	0	0	0	0	0	0	0	0	0	0	0	0	0	0	0	0	0	0	0	0	0	0	0	0	0	0	0	0	0	0	0	0	0	0	0	0	0	0	0	0	0
ENSG00000228229	0	0	0	0	0	0	0	0	0	0	3	0	0	0	0	0	0	0	0	0	0	0	0	0	0	0	0	0	0	0	0	0	0	0	0	0	0	0	0	0	0	0	0	0	0	0	0	0	0
ENSG00000204495	0	0	0	0	0	0	0	0	0	0	0	0	0	0	0	0	0	0	0	0	0	0	0	0	0	0	0	0	0	0	0	0	0	0	0	0	0	0	0	0	0	0	0	0	0	0	0	0	0
ENSG00000204491	0	0	0	0	0	0	0	0	0	0	0	0	0	0	0	0	0	0	0	0	0	0	0	0	0	0	0	0	0	0	0	0	0	0	0	0	0	0	0	0	0	0	0	0	0	0	0	0	0
ENSG00000204488	0	0	0	0	0	0	0	0	0	0	0	0	0	0	0	0	0	0	0	0	0	0	0	0	0	0	0	0	0	0	0	0	0	0	0	0	0	0	0	0	0	0	0	0	0	0	0	0	0
ENSG00000204486	0	0	0	0	0	0	0	0	0	0	0	0	0	0	0	0	0	0	0	0	0	0	0	0	0	0	0	0	0	0	0	0	0	0	0	0	0	0	0	0	0	0	0	0	0	0	0	0	0
ENSG00000204485	0	0	0	0	0	0	0	0	0	0	0	0	0	0	0	0	0	0	0	0	0	0	0	0	0	0	0	0	0	0	0	0	0	0	0	0	0	0	0	0	0	0	0	0	0	0	0	0	0
ENSG00000224581	0	0	0	0	0	0	0	0	0	0	0	0	0	0	0	0	0	0	0	0	0	0	0	0	0	0	0	0	0	0	0	0	0	0	0	0	0	0	0	0	0	0	0	0	0	0	0	0	0
ENSG00000157358	0	0	0	0	0	0	0	0	0	0	0	0	0	0	0	0	0	0	0	0	0	0	0	0	0	0	0	0	0	0	0	0	0	0	0	0	0	0	0	0	0	0	0	0	0	0	0	0	0
ENSG00000204481	0	0	0	0	0	0	0	0	0	0	0	0	0	0	0	0	0	0	0	0	0	0	0	0	0	0	0	0	0	0	0	0	0	0	0	0	0	0	0	0	0	0	0	0	0	0	0	0	0
ENSG00000204480	0	0	0	0	0	0	0	0	0	0	0	0	0	0	0	0	0	0	0	0	0	0	0	0	0	0	0	0	0	0	0	0	0	0	0	0	0	0	0	0	0	0	0	0	0	0	0	0	0
ENSG00000204479	0	0	3	0	0	0	0	0	0	0	0	0	0	0	0	0	0	0	0	0	0	0	0	0	0	0	0	0	0	0	0	0	0	0	0	0	0	0	0	0	0	0	0	0	0	0	0	0	0
ENSG00000204478	0	0	0	0	0	0	0	0	0	0	0	0	0	0	0	0	0	0	0	0	0	0	0	0	0	0	0	0	0	0	0	0	0	0	0	0	0	0	0	0	0	0	0	0	0	0	0	0	0
ENSG00000162494	0	0	0	0	0	0	0	0	0	0	1	0	0	0	0	0	0	0	0	0	0	0	0	0	0	0	0	0	0	0	0	0	0	0	0	0	0	0	0	0	0	0	0	0	0	0	0	0	0
ENSG00000259961	0	0	0	0	0	0	0	0	0	3	0	0	0	0	0	0	0	0	0	0	0	0	0	0	0	0	0	0	0	0	0	0	0	0	0	0	0	14	0	0	0	0	0	1	0	0	0	0	0
ENSG00000215909	0	0	3	0	0	0	0	0	0	0	4	0	0	0	0	0	0	0	0	0	0	0	0	0	0	0	0	0	0	0	0	0	0	0	0	0	0	0	0	0	0	0	0	0	0	0	0	0	0
ENSG00000162493	0	0	0	0	0	0	0	0	0	0	4	0	0	0	0	0	0	0	0	0	0	0	5	0	0	0	0	0	0	0	0	0	5	1	0	0	0	0	0	0	0	0	0	2	0	0	0	0	0
ENSG00000222952	0	0	0	0	0	0	0	0	0	0	0	0	0	0	0	0	0	0	0	0	0	0	4	0	0	0	0	0	0	0	0	0	0	0	0	0	0	0	0	0	0	0	0	0	0	0	0	0	0
ENSG00000266358	0	0	0	0	0	0	0	0	0	0	0	0	0	0	0	0	0	0	0	0	0	0	0	0	0	0	0	0	0	0	0	0	0	0	0	0	0	0	0	1	0	0	0	0	0	0	0	0	0
ENSG00000237445	0	0	0	0	0	0	0	0	0	0	0	0	0	0	0	0	0	0	0	0	0	0	7	0	0	0	0	0	0	0	0	0	0	0	0	0	0	0	0	0	0	0	0	0	0	0	0	0	0
ENSG00000253085	0	0	0	0	0	0	0	0	0	0	6	0	0	0	0	0	0	0	0	0	0	0	0	0	0	0	0	0	0	0	0	0	0	0	0	0	0	0	2	0	0	0	0	0	0	0	0	0	0
ENSG00000116731	0	0	62	28	82	13	527	119	12	1	6	17	142	213	34	0	231	3	11	22	39	9	22	137	84	77	63	27	46	6	96	19	1	61	142	0	15	2	49	137	131	112	344	7	0	0	6	127	16
ENSG00000252151	0	0	0	0	0	0	0	0	0	0	0	0	0	0	0	0	0	0	0	0	0	0	0	0	0	0	0	0	0	0	0	0	0	0	0	0	0	0	0	0	0	0	0	0	0	0	0	0	0
ENSG00000231606	0	0	0	0	0	0	0	0	0	0	0	0	0	0	0	0	0	0	0	0	0	0	0	0	0	0	0	0	0	0	0	0	0	0	0	0	0	0	0	0	0	0	0	0	0	0	0	0	0
ENSG00000234593	0	0	0	0	0	0	0	0	0	0	0	0	0	0	0	0	0	0	0	0	0	0	0	0	0	0	0	0	0	0	0	0	0	0	0	0	0	0	0	0	0	0	0	0	0	0	0	0	0
ENSG00000189337	0	0	40	0	23	16	31	11	1	7	8	4	14	58	5	0	0	0	1	14	0	14	1	36	36	24	12	16	12	5	22	3	13	12	1	0	4	0	10	14	20	29	6	0	0	1	11	28	2
ENSG00000235829	0	0	8	0	0	0	0	0	0	0	3	0	0	0	0	0	0	0	0	0	0	0	9	0	0	0	0	0	0	0	0	0	1	0	0	0	0	0	0	0	0	0	2	0	0	0	0	0	0
ENSG00000175147	0	0	2	3	21	14	21	12	0	1	34	1	6	3	0	0	0	8	9	24	17	3	1	4	0	2	0	10	10	24	7	3	1	4	5	11	12	6	1	0	8	0	3	0	0	0	0	0	0
ENSG00000171729	0	0	0	0	0	0	4	0	0	0	1	0	0	1	0	0	0	0	0	0	0	0	0	0	0	0	0	0	0	0	0	0	0	0	2	0	0	0	0	0	3	0	5	0	0	0	0	24	0
ENSG00000204464	0	11	0	0	0	0	0	0	0	0	0	0	0	0	0	0	0	0	0	0	0	0	2	1	0	0	0	0	0	0	0	0	0	0	8	0	0	0	0	9	0	0	23	1	0	0	0	0	0
ENSG00000215720	0	0	0	0	0	0	0	0	0	0	11	0	0	0	0	0	0	0	0	0	0	0	0	1	0	0	0	0	0	0	0	0	0	0	11	0	0	0	0	0	0	0	18	0	0	0	0	0	0
ENSG00000142621	0	0	26	0	0	0	12	2	0	0	11	0	0	0	12	0	0	0	0	3	0	0	3	0	0	0	0	0	0	0	0	0	0	0	0	0	2	0	7	14	3	0	17	1	0	0	0	0	0
ENSG00000233485	0	0	0	0	0	0	0	0	0	0	0	0	0	0	0	0	0	0	0	3	0	1	0	2	0	0	0	0	0	0	0	0	0	0	5	0	0	0	0	3	0	0	4	1	0	0	0	0	0
ENSG00000236045	0	0	0	0	0	0	0	0	0	0	0	0	0	0	0	0	0	0	0	0	0	0	0	0	0	0	0	0	0	0	0	0	0	0	0	0	0	0	0	0	0	0	0	0	0	0	0	0	0
ENSG00000228140	0	0	12	0	0	0	0	0	0	0	10	0	0	0	0	0	0	0	0	0	0	0	12	0	0	0	1	0	0	0	0	0	0	0	0	0	0	0	5	0	0	0	3	0	0	0	0	0	0
ENSG00000142634	2	3	18	50	27	31	150	27	11	15	1	12	238	225	58	0	9	10	85	13	31	5	38	414	87	111	119	27	37	4	86	65	13	128	712	0	11	0	108	255	178	0	727	7	15	0	9	16	28
ENSG00000162438	0	0	1	0	0	0	0	0	0	0	0	0	0	0	0	0	0	0	0	0	0	0	0	0	0	0	0	0	0	0	0	0	0	0	0	0	0	0	0	0	0	0	4	1	0	0	0	0	0
ENSG00000142615	0	0	0	0	0	0	0	0	0	0	0	0	1	0	0	0	0	0	0	0	0	0	10	0	0	0	0	0	0	0	0	0	0	0	0	0	0	0	0	0	0	0	0	0	0	0	0	0	0
ENSG00000215704	2	0	7	0	0	3	0	15	0	6	17	2	1	14	0	0	26	0	7	5	11	7	0	0	7	0	0	17	10	8	0	7	0	3	20	1	14	3	0	1	6	0	7	1	2	0	0	1	0
ENSG00000132906	0	1	0	2	23	2	70	40	1	3	14	1	23	25	0	0	47	5	3	8	22	6	0	29	28	15	5	35	19	1	21	22	0	24	29	0	10	5	24	43	34	21	8	4	0	0	0	118	6
ENSG00000116138	23	65	32	53	157	90	338	410	0	58	24	13	389	478	75	0	507	15	144	47	81	69	7	316	313	350	255	90	222	16	366	52	11	295	394	7	90	7	98	337	341	196	52	29	19	0	44	493	73
ENSG00000251866	0	0	0	0	0	0	0	0	0	0	0	0	0	0	0	0	0	0	0	0	0	0	0	0	0	0	0	0	0	0	0	0	0	0	0	0	0	0	0	0	0	0	1	0	0	0	0	0	0
ENSG00000272510	55	49	16	55	26	67	87	64	7	28	68	5	33	58	0	0	38	39	54	72	86	46	0	45	46	33	34	68	94	51	71	58	4	61	46	44	62	28	15	31	51	159	18	62	31	0	54	146	30
ENSG00000116771	0	0	35	0	0	5	0	0	0	0	2	0	2	15	0	0	10	0	0	2	0	4	37	2	0	0	2	2	8	0	0	0	0	1	8	0	1	0	0	17	7	0	3	0	0	0	0	4	0
ENSG00000237301	0	0	0	0	0	0	0	0	0	0	9	0	0	0	0	0	0	0	0	0	7	0	3	0	0	0	0	0	0	0	0	0	0	0	0	0	0	0	0	0	0	0	3	0	0	0	0	0	0
ENSG00000235084	0	0	0	0	0	0	2	1	0	0	0	0	0	0	0	0	0	0	0	0	0	0	0	0	0	0	0	0	0	0	0	0	0	0	0	0	0	0	0	2	0	0	0	0	0	0	0	0	0
ENSG00000252417	0	0	0	0	0	0	0	0	0	0	0	0	0	0	0	0	0	0	0	0	0	0	0	0	0	0	0	0	0	0	0	0	0	0	0	0	0	0	0	0	0	0	0	0	0	0	0	0	0
ENSG00000236500	0	0	0	0	0	0	0	0	6	0	0	0	0	0	0	0	0	0	0	0	0	0	0	0	0	0	0	0	0	0	0	0	0	0	0	0	0	0	0	0	0	0	0	0	0	0	0	0	0
ENSG00000197312	0	3	35	42	13	2	128	118	28	3	11	14	78	88	86	0	105	2	8	10	37	21	17	103	62	49	43	12	81	5	89	21	1	50	82	0	10	0	89	40	78	83	59	0	0	0	6	124	21
ENSG00000215695	0	0	0	0	0	0	0	0	0	0	0	0	0	0	0	0	0	0	0	0	0	0	0	0	0	0	0	0	0	0	0	0	0	0	0	0	0	0	0	0	0	0	0	0	0	0	0	0	0
ENSG00000271742	0	0	0	0	0	0	0	0	0	0	0	0	0	0	0	0	0	0	0	0	0	0	1	0	0	0	0	0	0	0	0	0	0	0	0	0	0	0	0	0	0	0	0	0	0	0	0	0	0
ENSG00000116786	0	0	23	15	5	0	72	69	3	0	0	5	27	15	0	0	7	1	3	7	11	3	28	82	20	12	13	11	3	0	18	0	0	9	139	0	2	0	16	67	17	45	70	3	0	0	0	58	3
ENSG00000264048	0	0	0	0	0	0	0	0	0	0	0	0	0	0	0	0	0	0	0	0	0	0	0	0	0	0	0	0	0	0	0	0	0	0	0	0	0	0	0	0	0	0	0	0	0	0	0	0	0
ENSG00000237938	1	32	35	4	7	31	31	4	0	26	8	0	4	37	0	0	38	0	12	8	33	10	4	9	6	2	2	8	6	5	0	17	0	4	87	4	17	26	0	52	5	1	115	0	27	0	0	0	6
ENSG00000162461	0	0	0	0	0	0	0	0	0	0	1	0	0	0	0	0	0	0	0	0	0	0	7	1	1	0	0	0	0	0	0	0	0	0	14	0	0	0	0	0	0	0	6	2	0	0	0	0	1
ENSG00000224459	0	0	0	0	0	0	0	0	0	0	0	0	0	0	4	0	0	0	0	0	0	0	0	0	0	0	0	0	0	0	0	0	0	0	4	0	0	0	0	0	0	0	15	0	0	0	0	0	0
ENSG00000162460	13	0	0	0	0	0	0	0	2	0	0	0	0	0	0	0	0	0	0	0	0	0	0	0	0	0	0	0	0	0	0	0	0	0	0	0	0	0	0	0	0	0	0	1	0	0	0	0	0
ENSG00000162458	0	0	13	0	0	0	0	2	0	0	0	0	0	0	0	0	0	0	0	0	0	0	11	0	0	0	0	1	0	0	0	0	0	0	0	0	3	0	0	1	0	0	1	0	0	0	0	0	10
ENSG00000224321	0	0	0	0	0	1	0	6	3	1	0	0	0	0	0	0	0	0	0	0	0	0	0	0	0	0	0	1	0	0	0	0	0	6	11	0	2	0	0	0	0	0	0	0	0	0	0	0	0
ENSG00000233954	0	0	0	1	2	2	2	12	0	0	0	0	0	1	0	0	7	0	2	6	7	0	0	0	1	0	0	0	0	0	1	0	0	0	0	0	0	0	0	11	0	0	0	0	0	0	0	1	0
ENSG00000178715	0	0	0	0	0	0	7	2	2	1	0	0	2	0	0	0	0	0	3	0	10	0	0	7	0	0	0	3	0	0	0	0	0	2	0	0	0	0	0	2	2	0	4	0	0	0	0	1	0
ENSG00000179743	0	2	15	5	0	2	16	5	15	0	3	0	7	18	1	50	14	0	2	2	4	0	3	16	3	4	7	8	4	12	0	6	0	5	23	1	5	4	4	39	12	0	45	0	12	0	4	0	1
ENSG00000065526	2	20	97	22	29	20	238	141	85	5	25	33	148	99	12	0	143	2	36	15	10	2	32	130	67	97	82	25	39	4	102	4	9	72	302	3	15	0	54	241	152	39	278	12	18	1	0	95	24
ENSG00000238818	0	0	0	0	0	0	0	0	0	0	3	0	0	0	0	0	0	0	0	0	0	0	0	0	0	0	0	0	0	0	0	0	0	0	0	0	0	0	0	0	0	0	1	0	0	0	0	0	0
ENSG00000270620	0	0	45	0	0	0	0	0	0	0	0	0	0	0	0	0	0	0	0	0	0	0	0	0	0	0	0	0	0	0	0	0	0	0	0	0	0	0	0	0	0	0	8	0	0	0	0	0	0
ENSG00000116809	0	0	5	0	0	0	5	1	0	1	6	0	9	25	75	0	9	1	0	3	2	0	4	17	2	14	5	4	0	1	4	2	0	6	69	3	1	7	7	35	11	0	52	2	0	0	0	0	1
ENSG00000234607	0	0	10	0	0	0	0	0	0	0	0	0	0	0	0	0	0	0	0	0	0	0	0	10	0	0	0	0	0	0	0	0	0	0	34	0	0	0	0	27	2	0	43	0	0	0	0	0	0
ENSG00000231353	0	0	0	0	0	0	0	0	0	0	0	0	0	0	0	0	0	0	0	0	0	0	0	0	0	0	0	0	0	0	0	0	0	0	0	0	0	0	0	0	0	0	0	0	0	0	0	0	0
ENSG00000224966	0	0	0	0	0	0	0	0	0	0	0	0	0	0	0	0	0	0	0	0	0	0	6	0	0	0	0	0	0	0	0	0	0	0	0	0	0	0	0	0	0	0	0	1	0	0	0	0	0
ENSG00000183888	0	0	0	0	0	0	0	0	0	0	0	0	0	0	0	0	0	0	0	0	0	0	11	0	0	0	0	0	0	0	0	0	0	0	0	0	0	0	0	0	0	0	0	0	0	0	0	0	0
ENSG00000233078	0	0	0	0	0	0	0	0	0	0	0	0	0	0	0	0	0	0	0	0	0	0	0	0	0	0	1	0	0	0	0	0	0	0	0	0	0	0	0	0	0	0	0	0	0	0	0	0	0
ENSG00000173641	0	0	0	0	0	0	0	1	0	0	0	0	0	0	0	0	0	0	0	2	0	0	0	0	0	11	0	0	0	0	0	0	0	0	0	0	0	0	0	0	0	0	0	0	0	0	0	0	0
ENSG00000186510	0	0	14	0	0	0	0	6	0	0	9	0	0	0	0	0	0	0	0	0	0	0	0	0	0	0	0	0	0	0	0	0	0	0	0	0	0	0	0	0	0	0	1	0	0	0	0	0	0
ENSG00000232456	0	0	0	0	0	0	0	0	0	0	0	0	0	0	0	0	0	0	0	0	0	0	0	0	0	0	0	0	0	0	0	0	0	0	0	0	0	0	0	0	0	0	0	0	0	0	0	0	0
ENSG00000184908	0	0	1	0	0	0	0	0	0	0	0	0	0	0	0	0	0	0	0	0	0	0	0	0	0	0	0	0	0	0	0	0	0	1	1	0	0	0	13	0	0	0	0	2	0	0	0	0	0
ENSG00000185519	0	0	0	0	0	0	0	0	0	0	0	0	0	0	0	0	0	0	0	0	0	0	0	0	0	0	0	0	0	0	0	0	0	0	0	0	0	0	0	0	3	0	0	1	0	0	0	0	0
ENSG00000142627	0	0	4	0	0	0	0	2	0	0	0	0	3	0	0	0	0	0	0	0	0	0	0	0	0	0	0	0	0	0	6	0	0	1	5	0	0	0	1	0	0	0	4	2	0	0	0	0	1
ENSG00000227959	0	0	0	0	0	0	0	0	0	0	0	0	0	0	0	0	0	0	0	0	0	0	0	0	0	0	0	0	0	0	0	0	0	0	0	0	0	0	0	0	0	0	1	0	0	0	0	0	0
ENSG00000224621	0	0	0	0	0	0	0	0	0	0	0	0	0	0	0	0	0	0	0	0	0	0	0	0	0	0	0	0	0	0	0	0	0	0	0	0	0	0	0	0	0	0	0	0	0	0	0	0	0
ENSG00000234166	0	0	0	0	0	0	0	0	0	0	0	0	0	0	0	0	0	0	4	0	0	0	0	0	0	0	0	0	0	0	0	0	0	0	0	0	0	0	0	0	0	0	5	0	0	0	0	0	0
ENSG00000142632	0	0	0	0	0	0	0	20	0	0	4	0	0	5	0	0	0	0	0	1	0	0	0	3	1	4	3	0	0	0	0	0	0	0	0	0	2	0	2	12	0	0	5	3	0	0	0	0	0
ENSG00000237276	0	1	1	0	0	0	3	0	0	0	0	0	1	0	0	0	0	0	0	4	4	0	0	6	6	0	0	0	4	0	0	0	0	0	1	0	0	0	1	0	0	0	1	1	0	0	0	1	1
ENSG00000204377	0	0	0	0	0	0	0	0	0	0	0	0	0	0	0	0	0	0	0	0	0	0	0	0	0	0	1	0	0	0	0	0	0	0	0	0	0	0	0	0	0	0	0	0	0	0	0	0	0
ENSG00000132881	0	0	0	0	0	0	0	0	0	0	0	0	0	0	0	0	0	0	0	0	0	0	4	0	0	0	0	1	0	0	0	0	0	1	0	0	0	0	0	0	0	0	0	0	0	0	0	0	0
ENSG00000233929	0	0	0	0	0	0	0	0	0	0	0	0	0	0	0	0	0	0	0	2	0	0	0	0	0	0	0	0	0	0	0	0	0	0	0	0	0	0	0	5	0	0	0	0	0	0	0	0	0
ENSG00000037637	0	0	51	0	10	0	68	44	0	12	5	0	36	101	11	0	54	2	2	6	9	0	2	58	33	35	12	11	14	0	29	6	8	17	98	0	0	0	2	15	32	0	37	0	0	1	0	99	15
ENSG00000055070	11	20	9	51	52	17	356	291	26	16	5	17	158	238	34	0	160	0	33	145	21	17	0	205	105	89	81	90	118	35	150	31	21	129	222	5	71	6	62	140	243	208	140	33	0	0	19	374	57
ENSG00000226457	0	0	35	0	0	2	33	0	0	0	12	0	4	0	0	0	0	0	0	0	0	0	1	35	0	0	0	2	10	4	0	0	0	0	99	0	2	0	1	7	1	0	89	0	0	0	0	0	0
ENSG00000187144	195	802	328	477	713	628	783	950	633	298	494	72	411	599	222	280	801	174	310	1749	659	645	36	319	237	197	144	675	646	690	475	662	111	320	563	364	608	523	283	329	469	1324	610	416	396	252	338	679	337
ENSG00000157191	0	0	13	8	0	2	112	39	4	10	20	0	43	4	0	0	18	8	9	16	20	8	1	88	30	29	30	14	34	5	22	7	0	39	74	0	9	17	5	73	51	9	80	13	0	0	2	58	4
ENSG00000226029	0	0	51	4	0	0	0	0	15	0	9	0	0	0	29	0	0	1	0	0	0	0	20	0	0	2	1	0	0	0	1	0	0	0	6	0	2	0	0	11	0	0	29	0	0	0	0	0	0
ENSG00000080947	0	0	141	16	0	20	9	0	0	0	19	0	6	18	0	0	0	0	19	0	3	0	18	8	0	0	3	0	0	0	3	6	0	1	41	0	0	2	0	29	8	0	117	7	15	0	0	0	7
ENSG00000206652	0	0	0	0	0	0	0	0	0	0	0	0	0	0	0	0	0	0	0	0	0	0	0	0	0	0	0	0	0	0	0	0	0	0	0	0	0	0	0	0	0	0	0	0	0	0	0	0	0
ENSG00000261135	0	0	13	0	0	0	0	0	0	0	0	0	0	0	0	0	0	0	0	0	0	0	1	0	0	0	0	0	0	0	0	0	0	0	0	0	0	0	7	0	0	0	0	0	0	0	0	0	0
ENSG00000224174	0	0	13	0	0	0	0	0	0	0	0	0	0	0	0	0	0	0	0	0	0	0	0	0	0	0	0	0	0	0	0	0	0	0	0	0	0	0	0	0	0	0	0	0	0	0	0	0	0
ENSG00000233421	0	0	12	0	0	0	0	0	0	0	0	1	0	0	0	0	0	0	0	0	0	0	0	0	0	0	0	0	0	0	0	0	0	0	9	0	0	0	0	0	0	0	0	0	0	0	0	0	0
ENSG00000268674	0	0	0	0	0	0	0	0	0	0	0	0	0	0	0	0	0	0	0	0	0	0	0	0	0	0	0	0	0	0	0	0	0	0	0	0	0	0	0	0	0	0	0	0	0	0	0	0	0
ENSG00000225710	0	0	1	0	0	0	0	0	0	0	1	0	0	0	0	0	0	0	0	0	0	0	0	0	0	0	0	0	0	0	0	0	0	0	0	0	0	0	0	0	0	0	0	0	0	0	0	0	0
ENSG00000266584	0	0	0	0	0	0	0	0	0	0	0	0	0	0	0	0	0	0	0	0	0	0	0	0	0	0	0	0	0	0	0	0	0	0	0	0	0	0	0	0	0	0	0	1	0	0	0	0	0
ENSG00000219481	0	0	170	1	1	8	8	2	34	0	43	3	8	0	0	0	6	1	5	0	0	0	60	12	6	3	3	0	0	0	0	0	1	4	47	0	6	1	31	17	14	2	10	11	0	0	0	6	6
ENSG00000271732	0	0	40	0	0	0	0	0	0	0	13	0	0	0	0	0	0	0	0	0	0	0	0	0	0	0	0	0	0	0	0	0	0	0	0	0	0	0	0	1	0	0	5	0	0	0	0	0	0
ENSG00000215908	0	0	23	0	0	0	28	0	7	0	5	0	7	0	8	0	0	2	0	1	0	0	10	7	0	5	1	1	0	0	11	0	0	1	0	0	0	0	3	23	0	0	12	0	0	0	0	0	4
ENSG00000186301	0	0	14	0	0	0	1	0	0	0	0	0	0	0	0	0	0	0	0	0	0	0	4	0	1	0	0	0	0	0	1	0	0	0	0	0	0	0	0	2	0	0	3	0	0	0	0	0	0
ENSG00000207513	0	0	0	0	0	0	0	0	0	0	0	0	0	0	0	0	0	0	0	0	0	0	0	0	0	0	0	0	0	0	0	0	0	0	0	0	0	0	0	0	0	0	0	0	0	0	0	0	0
ENSG00000237847	0	0	0	0	0	0	0	0	0	0	0	0	0	0	0	0	0	0	0	0	0	0	0	0	0	0	0	0	0	0	0	0	0	0	0	0	0	0	0	0	0	0	0	0	0	0	0	0	0
ENSG00000264742	0	0	0	0	0	0	0	0	0	0	0	0	0	0	0	0	0	0	0	0	0	0	0	0	0	0	0	0	0	0	0	0	0	0	0	0	0	0	0	0	0	0	0	0	0	0	0	0	0
ENSG00000236698	0	0	0	1	1	0	7	9	0	0	0	1	0	0	0	0	13	0	2	1	0	0	0	1	1	0	0	4	0	0	0	0	0	2	9	0	0	0	0	2	3	0	1	0	0	0	0	0	0
ENSG00000268869	0	0	24	0	0	0	0	0	3	0	4	1	0	0	21	0	0	0	0	0	0	0	10	0	0	0	0	0	0	0	0	0	0	1	1	0	0	0	9	0	0	0	0	1	0	0	0	0	0
ENSG00000268991	0	0	0	0	0	0	0	0	0	0	0	0	0	0	0	0	0	0	0	0	0	0	0	0	0	0	0	0	0	0	0	0	0	0	0	0	0	0	0	0	0	0	0	0	0	0	0	0	0
ENSG00000058453	0	0	20	0	0	0	9	0	22	0	11	4	24	0	34	0	0	1	3	1	1	0	2	10	3	0	7	6	1	0	0	2	0	1	101	0	1	1	5	44	25	1	23	5	0	0	0	11	2
ENSG00000207389	0	0	0	0	0	0	0	0	0	0	0	0	0	0	0	0	0	0	0	0	0	0	0	0	0	0	0	0	0	0	0	0	0	0	0	0	0	0	0	0	0	0	0	0	0	0	0	0	0
ENSG00000227684	0	0	0	0	0	0	0	0	0	0	0	0	0	0	0	0	0	0	0	0	0	0	0	0	0	0	0	0	0	0	0	0	0	0	0	0	0	0	0	0	0	0	0	0	0	0	0	0	0
ENSG00000186715	0	0	72	0	0	0	0	0	0	1	18	0	0	0	0	0	0	0	0	0	0	0	0	4	1	0	0	0	0	0	0	0	0	1	7	0	0	0	8	6	0	0	6	3	0	0	0	0	0
ENSG00000223643	0	0	0	0	0	0	0	0	0	0	0	0	0	0	0	0	0	0	0	0	0	0	0	0	0	0	0	0	0	0	0	0	0	0	0	0	0	0	0	0	0	0	0	0	0	0	0	0	0
ENSG00000230239	0	0	0	0	0	0	0	0	0	0	0	0	0	0	0	0	0	0	0	0	0	0	0	0	0	0	0	0	0	0	0	0	0	0	0	0	0	0	5	0	0	0	0	0	0	0	0	0	0
ENSG00000263811	0	0	0	0	0	0	0	0	0	0	0	0	0	0	0	0	0	0	0	0	0	0	0	0	0	0	0	0	0	0	0	0	0	0	0	0	0	0	0	0	0	0	0	0	0	0	0	0	0
ENSG00000228549	0	0	0	0	0	0	0	0	0	7	5	1	0	0	0	0	0	0	0	0	0	0	0	0	0	0	0	0	0	0	0	0	0	0	0	0	0	0	0	6	0	0	0	0	0	0	0	0	0
ENSG00000238142	0	0	3	0	0	0	0	0	0	0	0	0	0	0	0	0	0	0	0	0	0	0	5	0	1	0	0	0	0	0	0	0	0	0	0	0	0	0	0	0	0	0	0	0	0	0	0	0	0
ENSG00000235241	3	6	0	0	6	0	0	0	0	4	0	0	2	25	0	0	0	0	4	0	0	2	0	0	0	0	0	0	0	1	0	0	0	0	0	3	2	3	0	11	0	0	2	0	0	0	0	0	0
ENSG00000207005	0	0	0	0	0	0	0	0	0	0	0	0	0	0	0	0	0	0	0	0	0	0	0	0	0	0	0	0	0	0	0	0	0	0	0	0	0	0	0	0	0	0	0	0	0	0	0	0	0
ENSG00000272426	0	0	7	0	0	0	0	0	0	0	0	0	0	0	0	0	0	0	0	0	0	0	0	0	0	0	0	0	0	0	0	0	0	0	0	0	0	0	0	0	0	0	9	0	0	0	0	0	0
ENSG00000117122	0	0	0	0	0	0	0	0	0	0	0	0	0	0	0	0	0	0	0	0	0	0	0	0	0	0	0	0	0	0	0	0	0	0	0	0	0	0	0	0	0	0	0	1	0	0	0	0	0
ENSG00000226526	0	33	0	13	3	8	0	20	8	0	7	4	0	0	0	0	13	0	0	36	3	7	3	6	0	0	7	13	6	19	7	10	2	0	2	5	8	0	13	6	1	0	3	0	1	0	6	29	6
ENSG00000159363	0	5	3	3	7	2	46	23	3	1	0	1	18	14	0	0	30	0	0	72	2	2	0	74	4	11	16	30	42	2	15	7	0	18	41	0	6	0	12	65	53	86	23	4	1	0	2	75	10
ENSG00000117118	0	14	1	4	13	2	34	25	0	0	0	0	21	2	59	0	1	3	23	4	0	6	0	27	20	9	7	4	6	3	9	1	0	5	34	0	3	0	0	38	5	0	22	0	0	0	0	23	2
ENSG00000117115	9	0	1	0	0	0	33	13	0	2	0	2	10	4	2	0	1	3	14	0	1	0	6	19	13	1	6	3	0	7	38	0	0	3	71	0	0	0	15	45	36	10	31	1	0	0	0	0	1
ENSG00000252180	0	0	0	0	0	0	0	0	0	0	0	0	0	0	0	0	0	0	0	0	0	0	0	0	0	0	0	0	0	0	0	0	0	0	0	0	0	0	0	0	0	0	0	0	0	0	0	0	0
ENSG00000204362	0	0	0	0	0	0	0	0	0	0	6	0	0	0	0	0	0	0	0	0	0	0	2	0	0	0	0	0	0	0	0	0	0	0	0	0	0	0	0	0	0	0	0	0	0	0	0	0	0
ENSG00000142623	0	0	0	0	0	0	0	0	0	0	0	0	0	0	0	0	0	0	0	0	2	0	0	0	0	0	0	0	1	0	0	0	0	0	1	0	0	0	0	0	0	0	1	1	0	0	0	0	0
ENSG00000142619	0	0	0	0	0	0	3	0	0	0	1	0	0	0	0	0	0	0	0	0	0	0	0	0	0	0	0	0	0	0	0	0	0	0	0	0	0	0	3	0	0	0	0	1	0	0	0	0	0
ENSG00000266634	0	0	0	0	0	0	0	0	0	0	1	0	0	0	0	0	0	0	0	0	0	0	0	0	0	0	0	0	0	0	0	0	0	0	0	0	0	0	0	0	0	0	0	0	0	0	0	0	0
ENSG00000159339	3	36	13	26	95	50	811	553	22	34	3	46	85	458	21	0	113	1	37	139	36	61	0	56	340	134	8	146	54	16	188	67	27	18	149	0	56	8	104	107	155	89	21	1	1	0	23	100	57
ENSG00000269468	1	3	23	0	0	1	6	0	0	0	0	0	0	0	0	0	0	0	0	3	11	0	0	0	0	1	0	2	0	0	0	1	4	0	0	3	1	0	0	0	0	0	2	0	9	0	8	0	4
ENSG00000256049	0	0	0	0	0	0	0	0	0	0	1	0	0	0	0	0	0	0	0	0	0	0	0	0	0	0	0	0	0	0	0	0	0	0	0	0	0	0	0	0	0	0	3	1	0	0	0	0	0
ENSG00000227751	38	20	36	125	27	77	137	247	60	48	69	15	111	152	65	72	93	2	41	159	145	51	1	42	51	27	55	130	106	43	15	86	57	78	129	53	98	26	67	124	113	312	105	73	32	0	68	151	77
ENSG00000179051	0	0	0	26	10	3	132	74	0	4	0	10	37	140	0	0	55	0	13	12	7	2	8	31	43	22	24	25	35	0	22	10	6	24	53	1	11	0	50	63	53	43	36	4	0	0	13	62	11
ENSG00000266727	0	0	0	0	0	0	0	0	0	0	0	0	0	0	0	0	0	0	0	0	0	0	0	0	0	0	0	0	0	0	0	0	0	0	0	0	0	0	0	0	0	0	0	0	0	0	0	0	0
ENSG00000239020	0	0	0	0	0	0	0	0	0	0	0	0	0	0	0	0	0	0	0	0	0	0	0	0	0	0	0	0	0	0	0	0	0	0	0	0	0	0	0	0	0	0	0	0	0	0	0	0	0
ENSG00000074964	0	0	0	0	2	0	0	0	0	0	0	1	0	1	0	0	0	2	0	0	0	0	12	14	1	0	1	1	0	0	0	0	4	0	25	0	0	0	6	25	0	16	4	3	0	0	0	0	1
ENSG00000236648	0	0	2	0	0	0	0	0	0	0	0	0	0	0	0	0	0	0	0	0	0	0	0	0	0	0	0	0	0	0	0	0	0	0	0	0	0	0	0	0	0	0	0	0	0	0	0	0	0
ENSG00000117148	0	0	1	0	0	0	0	0	0	0	1	0	0	0	0	0	0	0	0	0	0	0	6	0	0	0	0	0	0	0	0	0	0	1	0	0	0	0	0	0	0	0	0	0	0	0	0	0	0
ENSG00000261781	0	0	0	0	0	0	0	0	0	0	13	0	0	0	0	0	0	0	2	0	0	0	6	0	0	0	0	0	0	0	0	0	0	0	0	0	0	0	0	0	0	0	0	0	0	0	0	0	0
ENSG00000117154	0	0	1	0	0	0	0	0	0	0	2	0	0	0	0	0	0	0	0	0	0	0	0	0	0	0	0	0	0	0	0	0	0	0	0	0	0	0	0	0	0	0	0	1	0	0	0	0	0
ENSG00000230035	0	0	0	0	0	0	0	0	0	0	0	0	0	0	0	0	0	0	0	0	0	0	0	0	0	0	0	0	0	0	0	0	0	0	0	0	0	0	0	0	0	0	0	0	0	0	0	0	0
ENSG00000225387	0	0	0	0	0	0	0	0	0	0	0	2	0	0	0	0	0	0	0	0	0	0	0	0	0	0	0	0	0	0	0	0	0	0	0	0	0	0	0	0	0	0	0	0	0	0	0	0	0
ENSG00000179023	0	0	17	0	0	0	0	0	0	0	2	1	0	0	0	0	0	0	0	0	0	0	3	0	1	0	0	0	0	0	0	0	0	1	0	0	0	0	0	1	0	0	0	1	0	0	0	0	0
ENSG00000235282	0	0	0	0	0	0	0	0	0	0	0	0	0	0	0	0	0	0	0	0	0	0	0	0	0	0	0	0	0	0	0	0	0	0	0	0	0	0	0	0	0	0	0	0	0	0	0	0	0
ENSG00000225478	0	0	0	0	0	0	0	0	0	0	0	0	0	0	0	0	0	0	0	0	0	0	0	0	0	0	0	0	0	0	0	0	0	0	0	0	0	0	0	0	0	0	0	0	0	0	0	0	0
ENSG00000009709	0	0	0	0	0	0	0	0	0	0	0	0	0	0	0	0	0	0	0	0	0	0	31	0	0	0	0	0	0	0	0	0	0	0	0	0	0	0	6	1	0	0	0	0	0	0	0	0	0
ENSG00000179002	0	0	0	0	0	0	0	0	0	0	0	0	0	0	0	0	0	0	0	0	0	0	0	0	0	0	0	0	0	0	0	0	0	0	0	0	0	0	0	0	0	0	0	0	0	0	0	0	0
ENSG00000255275	0	0	15	0	0	0	0	0	0	0	0	0	0	0	6	0	0	0	0	0	0	0	5	0	0	0	0	0	0	0	0	0	0	1	0	0	0	0	0	0	0	0	1	0	0	0	0	0	0
ENSG00000159423	0	0	0	0	0	0	0	0	0	0	2	0	0	0	0	0	0	0	0	0	0	0	0	2	0	2	2	1	0	0	2	0	0	0	6	0	0	0	0	0	0	0	3	0	0	0	0	0	0
ENSG00000265606	0	0	0	0	0	0	0	0	0	0	0	0	0	0	0	0	0	0	0	0	0	0	0	0	0	0	0	0	0	0	0	0	0	0	0	0	0	0	0	0	0	0	0	0	0	0	0	0	0
ENSG00000221662	0	0	0	0	0	0	0	0	0	0	0	0	0	0	0	0	0	0	0	0	0	0	0	0	0	0	0	0	0	0	0	0	0	0	0	0	0	0	0	0	0	0	0	0	0	0	0	0	0
ENSG00000169991	0	0	0	0	0	0	23	1	0	0	2	1	8	0	0	0	0	0	0	1	0	0	1	26	2	4	6	0	1	0	0	0	0	4	29	0	0	0	0	9	6	5	54	0	0	0	0	3	2
ENSG00000272084	0	0	0	0	0	0	0	0	0	0	0	0	0	0	0	0	0	0	0	0	0	0	0	0	0	0	0	0	0	0	0	0	0	0	0	0	0	0	0	0	0	0	6	0	0	0	0	0	0
ENSG00000127481	0	40	75	87	278	77	1211	873	56	26	23	33	443	680	101	0	683	37	27	174	145	29	91	635	308	338	241	164	310	28	392	71	40	298	1127	0	89	0	227	576	499	586	1442	11	16	3	20	941	72
ENSG00000266098	0	0	0	0	0	0	0	0	0	0	0	0	0	0	0	0	0	0	0	0	0	0	0	0	0	0	0	0	0	0	0	0	0	0	0	0	0	0	0	0	0	0	2	0	0	0	0	0	0
ENSG00000230424	0	29	42	0	0	0	4	2	0	0	0	0	0	0	0	0	0	0	0	0	0	0	0	3	0	0	0	0	0	0	0	0	0	0	7	0	1	0	0	4	1	0	34	0	0	0	0	0	1
ENSG00000127463	0	0	358	0	8	7	110	10	24	5	87	13	6	6	30	0	16	2	1	1	0	2	22	57	11	12	0	7	1	7	3	1	0	6	261	6	13	0	9	52	16	0	250	14	6	0	13	0	4
ENSG00000053372	0	0	14	0	0	0	4	4	0	1	4	0	8	9	0	0	0	2	5	0	0	0	19	3	0	18	8	0	8	1	7	0	0	0	17	0	1	0	0	5	10	0	13	0	0	0	0	0	6
ENSG00000211454	0	0	33	0	0	0	0	0	0	4	3	0	0	0	0	0	0	0	0	0	0	0	0	0	0	0	0	0	0	0	0	0	0	0	1	0	0	0	0	3	0	0	1	0	0	0	0	0	1
ENSG00000162482	0	0	0	0	0	0	0	0	0	0	0	1	0	0	0	0	0	0	0	0	0	0	0	0	0	0	0	0	0	0	0	0	0	0	0	0	0	0	0	0	0	0	1	3	0	0	0	0	0
ENSG00000270728	0	0	22	0	0	2	0	0	0	2	0	1	3	0	0	0	0	0	2	15	7	11	7	6	0	0	0	2	0	1	0	0	0	2	0	0	0	2	0	1	0	0	6	0	3	0	0	0	2
ENSG00000053371	1	12	0	14	42	72	282	41	0	15	1	6	54	36	0	2	16	0	6	375	76	27	0	124	48	42	19	29	57	53	98	28	0	57	64	3	12	6	46	36	60	11	17	38	6	0	14	75	5
ENSG00000200403	0	0	0	0	0	0	0	0	0	0	0	0	0	0	0	0	0	0	0	0	0	0	0	0	0	0	0	0	0	0	0	0	0	0	0	0	0	0	0	0	0	0	0	0	0	0	0	0	0
ENSG00000040487	0	0	16	2	0	10	33	6	14	5	0	1	1	7	32	0	0	0	5	15	0	9	0	12	7	2	1	4	0	0	8	0	0	4	9	0	1	0	3	20	8	0	9	1	0	0	0	0	0
ENSG00000265192	0	0	0	0	0	0	0	0	0	0	0	0	0	0	0	0	0	0	0	0	0	0	0	0	0	0	0	0	0	0	0	0	0	0	0	0	0	0	0	0	0	0	0	0	0	0	0	0	0
ENSG00000077549	26	238	1	365	713	370	1407	938	80	120	27	78	727	1085	102	222	1189	21	233	1027	639	210	22	881	706	498	439	471	806	121	543	315	56	582	617	22	382	25	338	373	937	1377	259	81	64	2	113	1145	325
ENSG00000240490	0	0	5	0	0	0	0	1	2	0	0	0	0	0	0	0	0	0	0	0	1	0	0	0	0	0	0	0	0	0	0	0	0	0	0	0	0	0	0	0	0	1	12	0	0	0	0	1	0
ENSG00000201609	0	0	0	0	0	0	0	0	0	0	0	0	0	0	0	0	0	0	0	0	0	0	0	0	0	0	0	0	0	0	0	0	0	0	0	0	0	0	0	0	0	0	0	0	0	0	0	0	0
ENSG00000239027	0	0	0	0	0	0	0	0	0	0	0	0	0	0	0	0	0	0	0	0	0	0	0	0	0	0	0	0	0	0	0	0	0	0	0	0	0	0	3	0	0	0	0	0	0	0	0	0	0
ENSG00000235185	0	0	2	0	0	0	0	0	0	0	0	0	0	0	0	0	0	0	0	0	0	0	0	0	0	0	0	0	0	0	0	0	0	0	0	0	0	0	0	0	0	0	1	0	0	0	0	0	0
ENSG00000270136	0	0	0	0	0	0	0	0	0	0	0	0	0	0	0	0	0	0	0	0	0	0	0	0	0	0	0	0	0	0	0	0	0	0	0	0	0	0	0	0	0	0	0	0	0	0	0	0	0
ENSG00000173436	0	0	1	0	0	0	8	0	0	0	0	0	3	0	1	0	0	0	0	0	0	0	0	1	0	3	0	0	0	0	0	0	5	4	4	0	0	0	0	0	0	0	1	0	0	0	0	0	0
ENSG00000226396	0	0	0	0	1	0	0	0	0	1	1	0	0	0	0	0	0	0	0	0	0	0	0	1	0	2	0	1	0	0	0	0	0	0	8	0	0	0	0	8	0	0	0	0	0	0	0	0	0
ENSG00000158747	0	0	0	0	0	0	0	1	0	0	0	0	0	0	0	0	0	0	0	0	0	0	0	0	0	0	0	1	0	0	0	0	0	1	0	0	1	0	2	0	0	1	0	0	0	0	0	0	0
ENSG00000158748	0	0	0	0	0	0	0	0	0	0	0	0	0	0	11	0	0	0	0	0	0	0	0	0	0	0	0	0	0	0	0	0	0	1	0	0	0	0	0	0	0	0	1	1	0	0	0	0	0
ENSG00000162542	0	0	6	0	16	0	0	0	0	1	5	0	3	0	0	0	0	0	0	0	0	0	0	14	0	1	0	1	0	0	2	0	0	1	4	0	0	0	0	0	0	0	10	1	0	0	0	2	1
ENSG00000178828	0	0	0	0	0	0	0	0	0	0	1	0	0	0	0	0	0	0	0	0	0	0	0	0	0	0	0	0	0	0	0	0	0	0	0	0	0	0	0	0	0	0	0	0	0	0	0	0	0
ENSG00000235434	0	0	0	0	0	0	0	0	0	0	0	0	0	0	0	0	0	0	0	0	0	0	0	0	0	0	0	0	0	0	0	0	0	0	0	0	0	0	0	0	0	0	0	0	0	0	0	0	0
ENSG00000169914	0	0	15	0	3	7	3	3	2	0	18	7	8	5	0	0	1	0	0	0	2	0	7	13	14	9	1	0	0	0	14	0	26	2	1	0	0	0	5	14	0	2	24	0	0	0	0	1	0
ENSG00000188784	0	0	11	0	0	0	0	0	0	0	3	0	0	0	0	0	0	0	0	0	0	0	0	0	0	0	0	0	0	0	0	0	0	0	0	0	0	0	0	0	0	0	0	0	0	0	0	0	0
ENSG00000242688	0	0	0	0	0	0	0	0	0	0	0	0	0	0	0	0	0	0	0	0	0	0	0	0	0	0	0	0	0	0	0	0	0	0	0	0	0	0	0	0	0	0	0	0	0	0	0	0	0
ENSG00000188257	0	0	8	0	0	0	0	0	0	0	0	0	0	0	0	0	0	0	0	0	0	0	1	0	0	0	0	0	0	0	0	0	0	0	0	0	0	0	8	0	0	0	0	0	0	0	0	0	0
ENSG00000127472	0	0	2	0	0	0	0	0	0	0	0	0	0	0	0	0	3	0	0	0	0	0	0	0	0	0	0	0	0	0	0	0	0	0	0	0	0	0	0	1	0	0	0	0	0	0	0	0	0
ENSG00000117215	0	0	0	0	0	0	0	0	0	0	0	0	0	0	0	0	0	0	0	0	0	0	0	1	0	0	0	0	0	0	0	0	0	0	0	0	0	0	0	0	0	0	0	1	0	0	0	0	0
ENSG00000158786	0	0	0	0	0	0	0	0	0	0	0	0	0	3	0	0	0	0	0	0	0	0	0	0	0	0	0	0	0	0	0	0	0	0	0	0	0	0	0	0	0	0	2	0	0	0	0	0	0
ENSG00000227066	0	0	5	0	0	0	0	0	0	0	0	0	0	0	0	0	0	0	0	0	0	0	0	0	0	0	0	0	0	0	0	0	0	0	0	0	0	0	0	0	0	0	0	0	0	0	0	0	0
ENSG00000187980	0	0	0	0	0	0	0	0	0	0	1	0	0	0	0	0	0	0	0	0	0	0	0	0	0	0	0	0	0	0	0	0	0	0	0	0	0	0	0	0	0	0	0	0	0	0	0	0	0
ENSG00000225986	0	0	0	0	0	0	0	0	0	0	0	0	0	0	0	0	0	0	0	0	0	0	0	0	0	0	0	0	0	0	0	0	0	0	0	0	0	0	0	0	0	0	0	0	0	0	0	0	0
ENSG00000162543	0	0	7	0	0	0	0	0	4	0	1	0	0	0	0	0	0	0	0	0	0	0	0	1	0	0	0	0	0	0	0	0	0	0	0	0	0	0	3	0	0	0	1	1	0	0	0	0	0
ENSG00000228105	0	0	0	0	0	0	0	0	0	0	0	0	0	0	0	0	0	0	0	0	0	0	0	0	0	0	0	0	0	0	0	0	0	0	0	0	0	0	0	0	0	0	0	0	0	0	0	0	0
ENSG00000158816	0	0	4	0	0	0	0	0	0	0	2	0	0	0	0	0	0	0	0	0	0	0	1	0	0	0	0	0	0	0	0	0	0	0	0	0	1	0	0	0	0	0	1	5	0	0	0	0	0
ENSG00000226664	0	0	0	0	0	0	0	0	0	0	0	0	0	0	0	0	0	0	0	0	0	0	0	0	0	0	0	0	0	0	0	0	0	0	0	0	0	0	0	0	0	0	0	0	0	0	0	0	0
ENSG00000236963	0	0	14	0	0	0	0	0	0	0	0	1	0	0	0	0	0	0	0	0	0	0	0	0	0	0	0	0	0	0	0	0	0	0	0	0	0	0	0	0	0	0	0	0	0	0	0	0	0
ENSG00000226487	0	0	0	0	0	0	0	0	0	0	0	0	0	0	0	0	0	0	0	0	0	0	7	0	0	0	0	0	0	0	0	0	0	0	0	0	0	0	0	0	0	0	0	13	0	0	0	0	0
ENSG00000162545	0	0	19	0	1	0	0	0	0	0	0	0	0	0	0	0	0	0	0	0	0	0	14	0	0	1	0	0	0	0	0	0	0	1	11	0	0	0	0	0	0	0	5	0	0	3	0	0	0
ENSG00000090432	0	0	0	0	1	0	34	0	0	0	8	0	6	18	0	0	0	2	0	0	0	0	1	11	0	2	0	0	0	0	2	0	0	0	18	0	0	0	0	14	0	2	11	1	0	0	0	0	0
ENSG00000215520	0	0	0	0	0	0	0	0	0	0	0	0	0	0	0	0	0	0	0	0	0	0	0	0	0	0	0	0	0	0	0	0	0	0	0	0	0	0	0	0	0	0	0	0	0	0	0	0	0
ENSG00000183114	0	0	0	0	0	0	0	0	0	0	0	0	0	0	0	0	0	0	0	0	0	0	0	0	0	0	0	0	0	0	0	0	0	0	0	0	0	0	0	0	0	0	0	0	0	0	0	0	0
ENSG00000158825	0	7	0	0	0	0	10	0	0	0	0	0	25	0	14	0	0	1	34	0	0	0	0	22	7	0	5	2	3	0	21	1	0	19	123	0	2	0	0	8	9	0	31	5	0	0	0	0	3
ENSG00000158828	17	0	108	2	0	26	138	34	29	2	36	0	12	57	0	1	31	3	7	29	14	19	9	55	13	19	8	13	18	17	3	12	0	17	72	6	5	12	18	36	59	1	82	3	11	0	0	40	27
ENSG00000117242	24	69	59	97	61	235	165	146	39	91	67	4	84	73	74	0	53	19	79	162	169	54	38	106	106	41	49	81	81	61	150	151	50	90	118	48	77	33	74	93	106	441	117	75	67	508	66	63	128
ENSG00000257033	0	0	0	0	0	0	0	0	0	0	0	0	0	0	0	0	0	0	0	0	0	0	0	0	0	0	0	0	0	0	0	0	0	0	0	0	0	0	0	0	0	0	0	0	0	0	0	0	0
ENSG00000244038	0	0	8	1	0	13	66	7	12	0	0	4	3	58	0	0	27	8	10	24	7	0	2	42	5	4	5	5	18	4	2	0	2	0	60	0	0	0	4	49	23	2	36	0	14	0	0	67	10
ENSG00000117245	0	0	26	14	0	0	8	0	0	7	2	0	0	15	0	0	0	0	0	0	0	0	17	3	0	0	0	2	3	0	3	0	0	7	0	0	1	0	0	8	30	0	1	2	0	0	0	0	0
ENSG00000235432	0	0	0	0	0	0	0	0	0	0	0	0	0	0	0	0	0	0	0	0	0	0	0	0	0	0	0	0	0	0	0	0	0	0	0	0	0	0	0	0	0	0	0	0	0	0	0	0	0
ENSG00000189410	0	0	0	0	0	0	0	1	0	0	0	0	0	0	0	0	0	0	0	0	0	0	0	0	0	0	0	0	0	0	0	0	0	0	0	0	0	0	2	0	0	0	0	1	0	0	0	0	0
ENSG00000233069	0	0	0	0	0	0	0	0	0	0	0	0	0	0	0	0	0	0	0	0	0	0	0	0	0	0	0	0	0	0	0	0	0	0	0	0	0	0	0	0	0	0	0	0	0	0	0	0	0
ENSG00000127483	15	15	16	137	230	46	350	302	7	30	34	10	378	338	18	0	312	17	55	40	111	60	8	257	265	299	216	97	138	12	185	24	9	280	420	2	57	3	103	199	231	1	116	24	1	1	10	238	28
ENSG00000203394	80	138	125	113	158	110	229	101	100	111	81	22	178	96	44	2	192	45	132	214	183	83	5	75	27	37	46	147	146	107	109	161	53	67	122	126	106	120	77	116	121	107	255	65	104	0	87	52	124
ENSG00000075151	20	170	87	504	1622	233	2271	1958	136	199	25	168	1722	2361	285	346	2986	109	338	316	387	286	61	2261	2455	2080	1513	499	1036	126	1516	230	97	1655	2124	10	339	52	684	1050	2209	1014	177	203	47	1	144	2752	338
ENSG00000251914	0	0	0	0	0	0	0	0	0	0	7	0	0	0	0	0	0	0	0	0	0	0	0	0	0	1	0	0	0	0	0	0	0	0	0	0	0	0	0	0	0	0	1	0	0	0	0	0	0
ENSG00000221808	0	0	0	0	0	0	0	0	0	0	0	0	0	0	0	0	0	0	0	0	0	0	0	0	0	0	0	0	0	0	0	0	0	0	0	0	0	0	0	0	0	0	0	0	0	0	0	0	0
ENSG00000233072	0	0	0	0	0	0	0	0	0	0	0	0	0	0	0	0	0	0	0	0	0	0	0	0	0	0	0	0	0	0	0	0	0	0	0	0	0	0	0	1	0	0	0	0	0	0	0	0	0
ENSG00000236073	0	0	0	0	0	0	0	9	0	0	0	0	0	0	0	0	21	0	0	0	0	0	0	0	0	0	0	0	0	0	0	0	0	0	0	0	0	0	0	0	3	0	0	0	0	0	0	10	0
ENSG00000235112	0	0	1	0	0	2	1	0	5	0	0	0	0	0	26	0	0	0	0	1	0	0	1	8	1	1	0	0	0	0	0	0	0	0	15	0	0	0	0	2	0	0	80	0	0	0	0	0	1
ENSG00000266867	0	0	0	0	0	0	0	0	0	0	0	0	0	0	0	0	0	0	0	0	0	0	0	0	0	0	0	0	0	0	0	0	0	0	0	0	0	0	0	0	0	0	0	0	0	0	0	0	0
ENSG00000117298	0	24	43	186	319	185	1548	823	160	103	3	97	661	614	131	47	923	37	126	259	259	108	31	804	687	430	311	392	632	59	755	212	79	570	795	1	205	15	410	547	1237	728	1607	111	79	0	72	1278	241
ENSG00000236936	0	0	125	4	0	12	17	11	0	5	0	2	24	16	44	0	19	0	2	11	4	8	34	57	27	41	21	17	17	7	75	17	0	23	165	4	16	4	6	75	13	88	538	15	2	0	7	34	3
ENSG00000231105	0	1	19	0	0	0	42	0	7	0	5	0	0	3	36	0	0	0	0	0	0	0	53	11	11	5	3	1	2	8	5	0	0	1	80	1	0	2	0	152	1	0	1007	0	7	0	0	0	8
ENSG00000236216	0	0	0	0	0	0	0	0	0	0	0	0	0	0	0	0	0	0	0	0	0	0	0	0	0	0	0	0	0	0	0	0	0	0	0	0	0	0	0	0	0	0	0	0	0	0	0	0	0
ENSG00000228823	0	0	0	0	0	0	0	0	0	0	0	1	0	0	0	0	0	0	0	0	0	0	0	0	0	0	0	0	0	0	0	0	0	0	0	0	0	0	0	0	0	0	0	0	0	0	0	0	0
ENSG00000236009	0	0	0	0	0	0	0	0	0	0	0	0	0	0	0	0	0	0	0	0	0	2	16	0	0	0	0	0	0	0	0	0	0	0	0	0	0	4	0	0	0	0	0	0	0	0	0	0	0
ENSG00000227001	0	0	2	0	0	0	2	1	0	0	0	0	3	0	0	0	1	0	0	0	0	0	0	0	1	6	7	5	0	0	0	0	0	0	0	0	0	0	3	0	0	0	0	3	0	0	0	1	0
ENSG00000187952	0	0	0	0	0	0	0	0	0	0	0	0	0	0	0	0	0	0	0	0	0	0	0	0	0	0	0	0	0	0	0	0	0	0	0	0	0	0	0	0	0	0	0	0	0	0	0	0	0
ENSG00000186543	0	0	0	0	0	0	0	0	0	0	1	0	0	0	0	0	0	0	0	0	0	0	0	0	0	0	0	0	0	0	0	0	0	0	0	0	0	0	0	0	0	0	0	0	0	0	0	0	0
ENSG00000142794	0	0	33	33	2	16	66	38	20	0	0	4	23	18	0	0	34	0	6	16	11	2	12	17	42	61	36	32	24	2	37	13	0	8	38	0	19	0	33	11	21	26	8	11	5	0	1	33	7
ENSG00000176378	0	0	0	0	0	0	0	0	0	0	1	0	0	0	0	0	0	0	0	0	0	0	0	0	0	0	0	0	0	0	0	0	0	0	0	0	0	0	0	0	0	0	0	0	0	0	0	0	0
ENSG00000162551	0	0	22	0	0	0	10	0	0	0	2	0	0	0	62	0	0	2	1	0	1	2	4	5	3	3	8	2	2	0	2	0	0	0	16	0	0	0	12	17	3	0	162	1	0	0	0	0	0
ENSG00000233431	0	0	0	0	0	0	0	0	0	0	0	0	0	0	0	0	0	0	0	0	0	0	0	0	0	0	0	0	0	0	0	0	0	0	0	0	0	0	0	0	0	0	8	0	0	0	0	0	0
ENSG00000221781	0	0	0	0	0	0	0	0	0	0	0	0	0	0	29	0	0	0	0	0	0	0	17	0	0	0	0	0	0	0	0	0	0	0	0	0	0	0	0	0	0	0	2	0	0	0	0	0	0
ENSG00000076864	0	0	68	0	0	6	7	0	0	0	1	0	0	0	57	0	0	0	0	0	0	0	4	8	1	0	0	0	0	0	0	0	0	1	0	0	0	0	0	0	0	0	95	2	0	1	0	0	2
ENSG00000090686	0	19	62	80	457	87	287	319	2	27	53	42	383	498	63	115	499	7	70	30	63	78	15	296	351	493	316	66	159	17	266	54	11	291	418	2	56	19	132	326	337	45	98	7	16	2	35	355	37
ENSG00000231978	0	0	0	0	0	0	0	0	0	0	0	0	0	0	11	0	0	0	0	0	0	0	0	0	0	0	0	0	0	0	0	0	0	0	3	0	0	0	0	5	0	0	8	0	0	0	0	0	0
ENSG00000187942	15	0	57	0	0	0	0	3	0	0	3	0	15	0	0	0	1	0	0	0	0	0	2	4	1	0	5	1	0	0	1	1	0	0	15	0	0	0	7	0	0	0	3	0	3	0	0	0	11
ENSG00000142798	0	0	16	5	0	0	5	16	0	0	7	3	7	5	20	0	1	0	3	0	1	3	6	2	0	0	2	0	0	0	0	0	0	17	10	1	0	0	12	7	12	8	16	4	0	0	0	0	32
ENSG00000232037	0	0	0	0	0	0	0	0	0	0	0	0	0	0	0	0	0	0	0	0	0	0	0	0	0	0	0	0	0	0	0	0	0	0	0	0	0	0	0	0	0	0	0	0	0	0	0	0	0
ENSG00000219073	0	0	9	0	0	0	0	0	0	0	3	0	0	0	0	0	0	0	0	0	0	0	2	0	0	0	0	0	0	0	0	0	0	0	0	0	0	0	0	0	0	0	0	0	0	0	0	0	0
ENSG00000264385	0	0	20	0	0	0	0	0	0	0	0	0	0	0	0	0	0	0	0	0	0	0	0	0	0	0	0	0	0	0	0	0	0	0	0	0	0	0	0	0	0	0	0	0	0	0	0	0	0
ENSG00000263991	0	0	0	0	0	0	0	0	0	0	0	0	0	0	0	0	0	0	0	0	0	0	0	0	0	0	0	0	0	0	0	0	0	0	0	0	0	0	0	0	0	0	0	0	0	0	0	0	0
ENSG00000201919	0	0	0	0	0	0	0	0	0	0	0	0	0	0	0	0	0	0	0	0	0	0	0	0	0	0	0	0	0	0	0	0	0	0	0	0	0	0	0	0	0	0	0	0	0	0	0	0	0
ENSG00000142789	0	0	0	0	0	0	0	0	0	0	0	0	0	0	0	0	0	0	0	0	0	0	1	0	0	0	0	0	0	0	0	0	0	0	0	0	0	0	0	1	0	0	0	0	0	0	0	0	0
ENSG00000263582	0	0	0	0	0	0	0	0	0	0	0	0	0	0	0	0	0	0	0	0	0	0	0	0	0	0	0	0	0	0	0	0	0	0	0	0	0	0	0	0	0	0	0	0	0	0	0	0	0
ENSG00000263929	0	0	0	0	0	0	0	0	0	0	0	0	0	0	0	0	0	0	0	0	0	0	0	0	0	0	0	0	0	0	0	0	0	0	0	0	0	0	0	0	0	0	0	0	0	0	0	0	0
ENSG00000201273	0	0	0	0	0	0	0	0	0	0	0	0	0	0	0	0	0	0	0	0	0	0	0	0	0	0	0	0	0	0	0	0	0	0	0	0	0	0	0	0	0	0	0	0	0	0	0	0	0
ENSG00000228397	0	0	0	0	0	0	0	0	0	0	0	0	0	0	0	0	0	0	0	0	0	0	0	0	0	0	0	0	0	0	0	0	0	0	0	0	0	0	0	0	0	0	0	0	0	0	0	0	0
ENSG00000218510	0	0	2	0	8	0	14	44	0	1	0	0	13	0	0	0	0	4	5	5	0	1	14	9	11	3	11	2	14	3	6	0	0	12	0	3	3	0	6	6	12	0	8	4	0	0	0	13	0
ENSG00000070831	17	178	56	426	233	325	1617	1433	114	305	22	120	1202	1890	88	0	1227	54	582	337	517	348	38	1016	1209	1485	931	508	883	134	653	400	41	1052	1101	5	273	38	589	620	1318	461	348	99	109	3	138	2271	409
ENSG00000230068	0	0	0	0	0	0	10	0	0	0	0	0	0	0	0	0	0	0	0	0	0	0	0	1	0	0	0	0	0	0	0	0	0	0	17	0	0	0	0	9	0	0	11	0	0	0	0	0	0
ENSG00000271428	0	0	142	0	0	2	95	0	0	0	17	0	0	0	78	0	0	0	0	0	0	0	10	29	0	0	0	0	0	0	1	0	0	5	154	0	4	0	0	36	1	0	157	0	2	0	0	0	0
ENSG00000271840	0	0	0	0	0	0	0	0	0	0	0	0	0	0	0	0	0	0	0	0	0	0	0	0	0	0	1	0	0	0	0	0	0	0	0	0	0	0	0	0	0	0	0	0	0	0	0	0	0
ENSG00000162552	0	0	43	0	0	0	4	0	1	0	13	1	0	0	0	0	0	0	0	0	0	0	4	0	0	1	0	0	0	0	9	0	0	0	21	0	2	0	0	18	0	0	92	2	0	0	0	0	0
ENSG00000266564	0	0	0	0	0	0	0	0	0	0	0	0	0	0	0	0	0	0	0	0	0	0	0	0	0	0	0	0	0	0	0	0	0	0	0	0	0	0	0	0	0	0	0	0	0	0	0	0	0
ENSG00000234397	0	0	0	0	0	0	0	0	0	0	0	0	0	0	0	0	0	0	0	0	0	0	0	0	0	0	0	0	0	0	0	0	0	0	0	0	0	0	0	0	0	0	0	0	0	0	0	0	0
ENSG00000184677	0	0	57	0	0	0	76	3	0	0	0	1	14	0	0	0	0	1	4	2	0	0	20	19	14	11	5	4	7	0	7	2	1	4	50	0	1	0	0	46	20	1	43	1	0	0	0	28	2
ENSG00000237200	0	0	8	0	0	0	0	0	0	0	7	0	0	0	0	0	0	0	0	0	0	0	0	0	0	0	0	0	0	0	0	0	0	0	0	0	0	0	0	0	1	0	0	0	0	0	0	0	0
ENSG00000070886	0	0	0	0	0	0	0	0	0	0	3	0	0	0	0	0	0	0	0	0	0	0	0	0	1	0	0	0	0	0	0	0	0	0	1	0	0	0	4	0	0	0	0	1	0	0	0	0	0
ENSG00000173372	0	0	0	0	0	0	0	0	0	0	1	0	0	0	0	0	0	0	0	0	0	0	2	13	0	1	0	0	0	0	0	0	0	0	0	0	0	0	0	10	1	0	2	0	0	0	0	0	0
ENSG00000159189	0	0	11	0	0	0	0	1	0	0	0	0	2	0	0	0	0	0	2	1	0	0	0	5	0	0	0	0	0	0	0	0	0	0	2	0	0	0	0	1	0	0	0	0	0	0	0	0	1
ENSG00000173369	0	0	1	0	0	0	0	0	0	0	0	0	1	0	0	0	0	0	0	2	0	1	0	25	0	0	0	0	0	0	0	0	0	2	4	0	3	0	0	4	1	0	9	0	0	0	0	0	1
ENSG00000133216	0	0	11	0	0	0	0	0	0	0	2	0	0	0	0	0	1	0	0	0	0	0	0	2	0	1	0	1	0	0	0	0	0	1	15	0	0	0	2	0	0	0	6	4	0	0	0	0	0
ENSG00000265422	0	0	0	0	0	0	0	0	0	0	0	0	0	0	0	0	0	0	0	0	0	0	0	0	0	0	0	0	0	0	0	0	0	0	0	0	0	0	0	0	0	0	0	0	0	0	0	0	0
ENSG00000216157	0	0	0	0	0	0	0	0	0	0	0	0	0	0	0	0	0	0	0	0	0	0	0	0	0	0	0	0	0	0	0	0	0	0	0	0	0	0	0	0	0	0	0	0	0	0	0	0	0
ENSG00000225952	0	0	0	0	0	0	0	0	0	0	0	0	0	0	0	0	0	0	0	0	0	0	0	0	0	0	0	0	0	0	0	0	0	0	0	0	0	0	0	0	0	0	0	0	0	0	0	0	0
ENSG00000264014	0	0	0	0	0	0	0	0	0	0	0	0	0	0	0	0	0	0	0	0	0	0	1	0	0	0	0	0	0	0	0	0	0	0	14	0	0	0	0	5	0	0	1	0	0	0	0	0	0
ENSG00000272796	0	0	0	0	0	0	0	0	0	0	1	0	0	0	0	0	0	0	0	0	0	0	0	0	0	0	0	0	0	0	0	0	0	0	3	0	0	0	0	0	0	0	0	0	0	0	0	0	0
ENSG00000215906	0	0	0	0	0	0	0	0	0	0	0	0	0	0	0	0	0	0	0	0	0	0	0	0	0	0	0	0	0	0	0	0	0	0	0	0	0	0	0	0	0	0	0	1	0	0	0	0	0
ENSG00000227868	0	0	0	0	0	0	0	0	0	0	0	0	0	0	0	0	0	0	0	0	0	0	0	0	0	0	0	0	0	0	0	0	0	0	0	0	0	0	0	1	0	0	0	1	0	0	0	0	0
ENSG00000004487	4	12	109	8	29	35	146	130	25	18	27	15	181	89	188	28	132	9	34	18	66	35	1	137	126	169	112	45	32	18	179	21	12	74	182	16	35	12	56	141	105	23	127	10	9	0	10	84	22
ENSG00000240553	0	0	4	0	0	0	0	0	0	0	13	0	0	0	0	0	0	0	0	0	0	0	2	3	0	0	0	0	0	0	0	0	0	0	14	0	0	0	0	5	0	0	3	0	6	0	0	0	0
ENSG00000263793	0	0	0	0	0	0	0	0	0	0	0	0	0	0	0	0	0	0	0	0	0	0	0	0	0	0	0	0	0	0	0	0	0	0	0	0	0	0	0	0	0	0	0	0	0	0	0	0	0
ENSG00000266802	0	0	8	0	0	0	0	0	0	0	0	0	1	0	0	0	0	0	0	0	0	0	0	2	0	0	0	0	0	0	0	0	0	0	8	0	0	0	0	0	0	0	8	0	0	0	0	0	0
ENSG00000169641	0	0	40	1	0	1	18	4	0	1	18	2	34	6	59	0	0	0	0	0	0	0	20	16	9	8	1	3	2	5	12	0	0	10	23	0	0	0	22	38	2	2	64	1	0	0	0	0	0
ENSG00000229010	0	0	13	0	0	0	0	0	0	0	0	0	0	0	0	0	0	0	0	0	0	0	0	0	0	0	0	0	0	0	0	0	0	0	0	0	0	0	0	0	0	0	18	0	0	0	0	0	0
ENSG00000206935	0	0	2	0	0	0	0	0	0	0	0	0	0	0	0	0	0	0	0	0	0	0	0	0	0	0	0	0	0	0	0	0	0	0	0	0	1	0	0	0	0	0	20	0	0	0	0	0	0
ENSG00000252578	0	0	0	0	0	0	0	0	1	0	0	0	0	0	0	0	0	0	0	0	0	0	0	0	0	0	0	0	0	0	0	0	0	0	2	0	0	0	0	8	0	0	8	0	0	0	0	0	0
ENSG00000179546	0	0	1	0	0	0	0	0	0	0	2	0	0	0	0	0	0	0	0	0	0	0	0	0	0	0	0	0	0	0	0	0	0	0	1	0	0	0	0	0	0	0	0	1	0	0	0	0	0
ENSG00000215381	0	0	0	0	0	0	0	0	0	0	0	0	0	0	0	0	0	0	0	0	0	0	0	0	0	0	0	0	0	0	0	0	0	0	0	0	0	0	11	0	0	0	0	0	0	0	0	0	0
ENSG00000261326	3	0	27	0	0	0	0	0	1	0	0	4	0	0	0	0	0	0	2	0	0	0	4	0	2	2	1	0	0	0	0	0	0	0	2	0	0	0	0	0	0	0	6	1	0	0	0	0	0
ENSG00000125944	9	13	11	46	16	29	352	224	20	17	29	13	204	199	0	0	225	8	51	44	93	22	18	172	152	120	118	100	107	4	109	63	12	86	193	0	17	1	75	149	208	15	149	3	0	1	22	292	56
ENSG00000125945	0	0	3	0	0	0	2	0	9	0	0	1	11	0	0	0	0	0	0	0	0	0	0	0	6	0	0	0	0	0	9	0	0	4	1	0	0	0	0	11	3	0	3	0	0	0	0	0	1
ENSG00000249087	0	0	2	27	0	0	0	0	0	0	0	0	0	0	0	0	0	0	1	0	1	1	0	1	0	1	0	0	0	0	0	0	20	0	0	0	0	0	0	4	0	0	0	0	0	0	0	0	0
ENSG00000201405	0	0	0	0	0	0	0	0	0	0	0	0	0	0	0	0	0	0	0	0	0	0	0	0	0	0	0	0	0	0	0	0	0	0	0	0	0	0	0	0	0	0	0	0	0	0	0	0	0
ENSG00000271420	0	0	0	0	0	0	0	0	0	0	0	0	0	0	0	0	0	0	0	0	0	0	0	0	0	0	0	0	0	0	0	0	0	0	0	0	0	0	0	2	0	0	0	0	0	0	0	0	0
ENSG00000204219	0	0	21	0	1	0	19	0	0	0	23	5	0	1	0	0	0	0	0	0	0	0	0	0	2	0	0	0	0	0	0	0	0	3	0	0	0	0	0	1	0	0	1	0	0	0	0	0	1
ENSG00000232482	0	0	0	0	0	0	0	0	0	0	0	0	0	0	0	0	0	0	0	0	0	0	0	0	0	0	0	0	0	0	0	0	0	0	0	0	0	0	0	0	0	0	0	0	0	0	0	0	0
ENSG00000088280	0	11	5	0	9	0	16	12	0	1	1	3	5	0	0	0	0	0	0	4	0	4	9	3	0	15	2	4	11	1	7	0	0	6	21	0	1	0	0	0	2	1	2	2	0	0	0	8	1
ENSG00000007968	0	0	0	8	0	2	30	0	0	1	2	0	1	3	0	0	0	0	0	0	0	0	7	4	1	0	7	0	0	1	0	0	0	5	0	0	0	0	2	3	31	0	5	1	10	0	0	0	0
ENSG00000235052	0	0	4	0	0	0	0	0	0	0	0	0	0	0	0	0	0	0	0	0	0	0	0	0	0	0	0	0	0	0	0	0	0	0	0	0	0	0	0	0	0	0	0	0	0	0	0	0	0
ENSG00000117318	0	0	0	0	0	0	0	1	0	0	0	0	0	0	0	0	2	0	0	0	0	0	1	1	0	1	4	1	0	0	1	0	0	0	0	0	0	0	0	2	0	0	1	0	0	0	0	0	0
ENSG00000197880	0	0	0	0	0	0	0	0	0	0	2	0	0	0	0	0	0	0	0	0	0	0	4	0	0	0	0	0	0	0	0	0	0	0	0	0	0	0	0	5	0	0	1	1	0	0	0	0	0
ENSG00000229239	0	0	16	0	0	0	0	0	0	0	5	0	0	0	0	0	0	0	0	0	0	0	0	0	0	0	0	0	0	0	0	0	0	0	0	0	0	0	12	0	0	0	0	0	0	0	0	0	0
ENSG00000142676	16	32	32	235	43	106	521	127	34	71	4	7	859	340	125	0	220	97	281	51	180	32	3	539	232	355	382	136	274	89	290	158	1	423	1164	13	58	57	72	534	658	21	1210	80	72	2	28	234	153
ENSG00000203589	0	0	2	0	0	0	0	0	0	0	0	0	0	0	0	0	0	0	0	0	0	0	0	0	0	0	0	0	0	0	0	0	0	0	0	0	0	0	0	0	0	0	4	1	0	0	0	0	0
ENSG00000244609	0	0	0	0	0	0	0	0	0	0	0	0	0	0	0	0	0	0	0	0	0	0	0	0	0	0	0	0	0	0	0	0	0	0	0	0	0	0	0	0	0	0	0	0	0	0	0	0	0
ENSG00000011007	6	0	103	17	29	15	37	4	3	10	5	5	30	49	22	0	12	19	16	24	29	4	5	30	21	13	31	18	24	2	17	18	0	31	56	7	11	16	8	45	60	0	50	0	28	0	4	60	15
ENSG00000236810	42	5	33	32	11	21	42	6	12	13	36	5	50	18	0	0	56	17	29	37	65	28	0	21	10	16	16	38	32	13	15	50	16	12	49	42	23	47	11	14	45	76	79	5	28	0	28	35	21
ENSG00000057757	1	4	25	11	7	58	126	53	20	2	0	0	47	56	0	0	64	1	20	39	33	13	0	63	50	83	24	19	46	6	34	45	6	28	114	0	13	1	27	34	86	21	78	1	17	0	25	43	33
ENSG00000011009	0	0	0	0	7	0	9	0	0	2	0	1	8	14	0	0	0	1	2	2	7	0	0	12	2	1	2	2	13	2	6	0	0	2	31	0	4	0	7	21	0	2	14	1	4	0	3	7	2
ENSG00000117308	0	0	16	0	0	0	5	2	0	0	0	0	2	19	0	0	1	1	0	0	0	0	7	1	0	0	0	1	0	0	3	0	0	0	11	0	0	0	0	0	6	0	5	0	0	1	0	0	0
ENSG00000117305	0	0	4	3	18	1	59	31	0	0	1	8	28	14	0	0	7	0	2	6	0	0	0	16	14	17	6	5	4	0	18	0	0	5	11	0	2	0	0	9	13	0	13	3	0	0	0	14	6
ENSG00000179163	0	3	18	4	3	0	1	0	0	0	1	0	3	20	0	0	0	0	0	0	0	0	0	11	5	1	2	0	0	0	1	0	0	0	36	0	0	0	3	17	3	0	2	1	0	0	0	0	0
ENSG00000188822	0	0	24	0	0	0	59	0	0	0	1	0	7	0	13	0	0	1	0	0	0	0	3	1	0	0	9	0	0	0	1	0	5	0	0	0	0	0	0	3	0	0	10	0	0	0	0	0	2
ENSG00000264347	0	0	0	0	0	0	0	0	0	0	4	0	0	0	0	0	0	0	0	0	0	0	0	0	0	0	0	0	0	0	0	0	0	0	0	0	0	0	0	0	0	0	0	0	0	0	0	0	0
ENSG00000238538	0	0	1	0	0	0	0	0	0	0	0	0	0	0	0	0	0	0	0	0	0	0	0	0	1	0	0	0	0	0	0	0	0	0	2	0	0	0	0	7	0	0	2	0	0	0	0	0	1
ENSG00000229106	0	0	0	0	0	0	14	0	0	0	1	0	0	0	0	0	0	0	0	0	0	0	0	0	0	0	2	0	0	0	0	0	0	0	0	0	0	0	0	0	0	0	8	0	0	0	0	0	0
ENSG00000232557	0	0	3	0	0	0	1	0	0	0	7	0	0	0	0	0	0	0	0	0	0	0	0	0	0	0	0	0	0	0	0	0	0	0	0	0	0	0	0	0	0	0	8	0	0	0	0	0	0
ENSG00000264926	0	0	0	0	0	0	0	0	0	0	0	0	0	0	0	0	0	0	0	0	0	0	0	0	0	0	0	0	0	0	0	0	0	0	0	0	0	0	0	0	0	0	0	0	0	0	0	0	0
ENSG00000230228	0	0	0	0	0	0	0	0	0	0	0	0	0	0	0	0	0	0	0	0	0	0	0	0	0	0	0	0	0	0	0	0	0	0	0	0	0	0	0	0	0	0	0	0	0	0	0	0	0
ENSG00000189266	0	0	0	0	0	0	22	15	0	0	0	0	0	35	0	0	0	0	1	0	0	0	0	11	0	14	2	1	10	0	0	0	0	2	4	0	1	0	0	5	0	0	7	0	0	0	0	60	0
ENSG00000188529	13	0	4	3	1	0	40	22	0	0	0	0	12	0	34	0	7	1	3	2	0	1	0	23	19	11	11	6	0	1	2	0	0	0	29	0	3	0	16	2	15	0	16	0	0	0	0	33	0
ENSG00000215905	0	0	0	0	0	0	0	0	0	0	0	0	0	0	0	0	0	0	0	0	0	0	0	0	0	0	0	0	0	0	0	0	0	0	0	0	0	0	0	0	0	0	0	0	0	0	0	0	0
ENSG00000225315	0	0	6	0	0	0	0	0	0	0	0	0	0	0	0	0	0	0	0	0	0	0	0	0	0	0	0	0	0	0	0	0	0	0	0	0	0	0	5	0	0	0	0	0	0	0	0	0	0
ENSG00000142661	0	0	21	0	0	0	0	0	0	0	7	0	0	1	0	0	0	0	0	1	0	0	6	0	1	0	0	0	0	1	2	0	0	1	0	0	0	0	0	0	0	0	0	4	0	0	0	0	0
ENSG00000230703	0	0	0	0	0	0	0	0	0	0	1	0	0	0	0	0	0	0	0	0	0	0	0	0	0	0	0	0	0	0	0	0	0	0	0	0	0	0	0	0	0	0	0	0	0	0	0	0	0
ENSG00000142677	0	0	0	0	0	0	0	0	0	0	3	0	0	0	0	0	0	0	0	0	0	0	1	0	0	0	0	0	0	0	0	0	0	0	0	0	0	0	0	0	0	1	0	1	0	0	0	0	0
ENSG00000185436	0	0	17	0	0	0	8	2	0	0	1	0	0	0	0	0	0	0	0	0	0	0	0	7	2	0	0	0	0	0	2	0	0	3	1	0	0	0	0	17	2	0	16	1	0	0	0	0	2
ENSG00000230023	0	0	0	0	0	0	0	0	0	0	0	0	0	0	0	0	0	0	0	0	0	0	6	0	0	0	0	0	0	0	0	0	0	0	0	0	0	0	2	0	0	0	0	0	0	0	0	0	0
ENSG00000221032	0	0	0	0	0	0	0	0	0	0	0	0	0	0	0	0	0	0	0	0	0	0	0	0	0	0	0	0	0	0	0	0	0	0	0	0	0	0	0	0	0	0	0	0	0	0	0	0	0
ENSG00000266511	0	0	0	0	0	0	0	0	0	0	0	0	0	0	0	0	0	0	0	0	0	0	0	0	0	0	0	0	0	0	0	0	0	0	0	0	0	0	0	0	0	0	0	0	0	0	0	0	0
ENSG00000232298	0	0	0	0	0	0	0	0	0	0	0	0	0	0	0	0	0	0	0	0	0	0	0	0	0	0	0	0	0	0	0	0	0	0	0	0	0	0	0	0	0	0	0	0	0	0	0	15	0
ENSG00000158055	0	0	7	0	0	0	0	0	0	0	1	0	0	0	0	0	0	0	0	0	0	0	0	0	1	0	0	0	0	0	0	0	0	0	0	0	0	0	0	10	0	0	1	2	0	0	0	0	0
ENSG00000001460	8	55	115	54	18	33	80	62	0	66	136	0	46	16	0	0	32	16	29	104	18	52	4	31	40	19	34	51	43	99	88	99	19	30	29	21	47	96	21	40	105	43	34	20	64	0	13	83	43
ENSG00000001461	0	3	31	31	35	10	235	140	2	6	3	3	107	58	52	0	116	1	17	45	12	9	12	165	61	88	82	32	120	13	94	11	21	103	116	1	18	1	26	72	232	103	40	18	0	0	11	291	39
ENSG00000117602	18	6	36	68	91	63	334	212	7	8	6	11	206	404	91	71	373	5	42	33	36	29	9	169	254	276	258	47	86	20	345	61	13	243	289	4	35	0	167	164	237	130	114	16	3	0	4	262	29
ENSG00000266551	0	0	0	0	0	0	0	0	0	0	0	0	0	0	0	0	0	0	0	0	0	0	0	0	0	0	0	0	0	0	0	0	0	0	0	0	0	0	0	0	0	0	0	0	0	0	0	0	0
ENSG00000264443	63	33	183	50	153	132	106	56	41	57	142	4	121	69	170	85	77	126	86	175	160	92	18	13	91	78	53	115	76	190	52	154	40	90	147	97	100	238	73	80	154	0	109	96	97	0	106	77	160
ENSG00000184454	0	0	21	0	0	0	0	0	0	0	9	0	0	0	0	0	0	0	0	0	0	0	15	0	0	0	0	0	0	0	0	0	0	0	0	0	0	0	0	0	0	0	0	1	0	0	0	0	0
ENSG00000227312	0	0	4	0	0	0	0	0	0	0	0	0	0	0	0	0	0	0	0	0	0	0	0	0	0	0	0	0	0	0	0	0	0	0	0	0	0	0	5	0	0	0	0	0	0	0	0	0	0
ENSG00000239106	0	0	0	0	0	0	0	0	0	0	0	0	0	0	0	0	0	0	0	0	0	0	0	0	0	0	0	0	0	0	0	0	0	0	0	0	0	0	0	0	0	0	0	0	0	0	0	0	0
ENSG00000133226	0	3	105	6	70	9	122	34	5	12	18	14	138	101	8	0	135	4	30	30	15	12	9	114	54	79	98	36	42	6	90	3	5	63	165	3	24	3	38	177	116	0	147	11	0	1	5	92	24
ENSG00000238986	0	0	16	0	0	0	0	0	0	0	6	0	0	0	0	0	0	0	0	0	0	0	0	0	0	0	0	0	0	0	0	0	0	0	3	0	0	0	0	4	0	0	6	0	0	0	2	0	0
ENSG00000169504	7	96	88	401	182	91	1220	1430	57	79	19	145	878	1257	119	14	1257	31	346	285	294	200	0	860	1262	1773	1078	426	1295	106	908	316	23	1413	1168	0	238	18	660	727	1903	474	380	35	67	0	89	1552	229
ENSG00000238482	0	0	0	0	0	0	4	17	0	17	0	0	12	5	0	0	0	15	0	0	9	7	4	4	6	14	12	0	3	2	22	1	0	8	47	2	4	0	0	31	9	0	135	36	0	0	30	0	8
ENSG00000020633	0	0	6	14	26	2	138	13	1	5	2	1	63	57	44	0	55	5	11	9	0	0	19	39	15	21	20	16	26	2	29	14	4	29	112	0	10	2	17	73	29	25	457	8	1	0	0	0	4
ENSG00000229162	0	0	1	0	0	0	0	0	0	0	9	0	0	0	0	0	0	0	0	0	0	0	10	0	0	0	0	0	0	0	0	0	0	0	12	0	0	0	0	0	0	0	103	0	0	0	0	0	0
ENSG00000261025	0	0	0	0	0	0	0	0	0	0	0	0	0	0	0	0	0	0	0	0	0	0	0	0	0	0	0	0	0	0	0	0	11	0	0	0	0	0	0	0	2	0	2	0	0	0	0	0	0
ENSG00000264371	0	0	0	0	0	0	0	0	0	0	0	0	0	0	0	0	0	0	0	0	0	0	0	0	0	0	0	0	0	0	0	0	0	0	0	0	0	0	0	0	0	0	1	0	0	0	0	0	0
ENSG00000233755	0	0	9	0	0	0	0	0	0	0	6	0	0	0	0	0	0	0	0	0	0	0	0	0	0	2	1	0	0	0	0	0	0	0	0	0	0	0	2	0	0	0	1	0	0	0	0	0	1
ENSG00000233419	0	0	0	0	0	0	0	0	0	0	0	1	0	0	0	0	0	0	0	0	0	0	0	0	0	0	0	0	0	0	0	0	0	0	0	0	0	0	0	0	0	0	0	0	0	0	0	0	0
ENSG00000231953	0	0	0	0	0	0	0	0	0	0	11	0	0	0	0	0	0	0	0	0	0	0	0	0	0	0	0	0	0	0	0	0	0	0	0	0	1	0	0	0	0	0	5	0	0	0	0	0	0
ENSG00000117614	0	0	41	34	57	16	124	94	0	4	19	29	66	136	13	0	136	6	49	13	39	7	12	63	34	83	45	23	31	0	33	28	20	40	93	0	7	0	38	54	55	1	115	13	11	0	0	87	13
ENSG00000117616	245	399	19	362	353	285	518	336	16	536	92	82	59	264	64	113	276	72	227	177	249	290	9	160	231	170	178	437	429	223	136	397	64	237	419	216	432	216	233	367	124	229	271	110	277	0	480	471	128
ENSG00000272432	0	0	8	0	0	0	0	0	0	0	0	0	0	0	0	0	0	0	0	5	0	3	3	2	0	0	0	0	0	0	0	0	0	0	0	0	0	0	0	0	0	0	5	0	0	0	0	0	0
ENSG00000261349	0	0	33	0	0	0	0	0	0	0	0	1	0	0	0	0	0	0	1	0	0	0	0	2	1	0	1	3	0	0	0	0	0	0	0	0	2	0	3	2	0	0	6	0	0	0	0	15	2
ENSG00000187010	326	318	131	746	522	133	500	261	112	240	138	59	93	187	254	348	394	66	219	361	416	170	50	149	295	210	230	371	304	223	153	275	132	159	446	171	464	200	71	158	235	411	336	172	144	0	328	476	90
ENSG00000224183	0	0	0	0	0	0	1	0	0	1	0	0	0	0	0	0	0	0	0	0	0	0	0	1	1	1	11	0	0	1	0	0	0	9	16	0	0	0	0	0	0	0	0	0	0	0	0	0	0
ENSG00000259984	0	0	0	0	0	0	3	0	0	0	0	0	0	0	0	0	0	0	0	0	0	0	0	0	3	0	0	0	0	0	0	0	0	0	3	0	0	0	0	0	0	0	2	0	0	0	0	0	0
ENSG00000183726	28	147	11	399	344	175	1542	1150	133	170	41	161	542	1083	488	0	1085	54	288	267	398	178	10	747	1061	1273	873	446	666	127	620	220	73	1626	844	34	242	56	802	628	849	470	270	101	91	0	197	1595	224
ENSG00000252515	0	0	0	0	0	0	0	0	0	0	0	0	0	0	0	0	0	0	0	0	0	0	0	0	0	0	0	0	0	0	0	0	0	0	0	0	0	0	0	0	0	0	0	0	0	0	0	0	0
ENSG00000238889	0	0	82	0	0	0	0	0	0	0	0	0	0	0	54	0	0	0	0	1	0	0	0	6	0	1	1	0	0	0	0	0	0	0	15	0	0	0	0	6	0	0	63	0	14	0	0	0	0
ENSG00000188672	271	287	126	294	96	311	310	254	325	1120	328	35	107	159	185	120	196	31	229	642	416	303	10	99	77	102	104	328	301	386	163	391	164	690	160	311	496	472	415	120	151	514	146	180	328	0	416	225	314
ENSG00000238084	0	0	9	0	0	0	0	0	0	0	0	0	1	13	0	0	0	0	0	0	0	0	0	1	0	0	0	1	0	0	0	0	0	6	0	0	1	0	0	2	0	0	3	0	0	0	0	3	0
ENSG00000266468	0	0	0	0	0	0	0	0	0	0	0	0	0	0	0	0	0	0	0	0	0	0	0	0	0	0	0	0	0	0	0	0	0	0	0	0	0	0	0	0	0	0	0	0	0	0	0	0	0
ENSG00000204178	2	0	25	33	35	15	28	26	0	6	8	1	54	51	0	0	36	0	9	9	15	0	0	33	38	46	20	9	30	1	43	7	6	40	35	0	7	0	16	24	40	0	63	3	0	0	0	51	18
ENSG00000157978	3	60	2	242	397	139	1464	1133	108	66	2	77	808	1392	154	0	888	2	158	321	274	73	16	1053	942	573	355	417	476	68	770	172	52	823	738	0	291	22	214	694	936	617	50	84	49	131	46	1296	199
ENSG00000225643	0	0	0	0	0	0	0	0	0	0	0	0	0	0	0	0	0	0	0	0	0	0	0	0	0	0	0	0	0	0	0	0	0	0	0	0	0	0	0	0	0	0	0	0	0	0	0	0	0
ENSG00000117643	0	0	21	0	2	0	0	0	0	0	1	0	0	0	0	0	0	0	5	0	0	0	1	1	1	0	0	0	0	3	3	0	0	0	2	0	0	0	0	27	0	0	4	2	0	0	0	0	2
ENSG00000233478	0	0	51	0	0	10	5	0	0	0	0	0	0	0	0	0	0	0	0	0	0	0	4	0	0	0	0	0	0	0	0	0	0	0	0	0	0	0	0	11	0	0	32	0	0	0	0	0	0
ENSG00000162430	0	8	1	56	69	21	356	291	99	6	2	8	93	166	2	0	176	0	26	115	67	35	8	145	90	86	48	97	183	60	124	23	10	116	111	1	39	30	79	96	202	244	19	14	23	0	17	287	36
ENSG00000255054	0	0	0	0	0	0	0	0	0	0	0	0	0	0	0	0	0	0	0	0	0	0	0	0	0	0	0	0	0	0	0	0	0	0	0	0	0	0	0	0	0	0	0	0	0	0	0	0	0
ENSG00000228172	33	96	34	70	545	273	316	273	522	193	132	33	43	149	121	0	289	95	103	1028	295	310	20	63	22	33	21	231	339	857	87	332	211	73	64	201	358	522	96	95	133	1416	16	54	133	0	160	274	193
ENSG00000117640	7	0	24	62	164	15	403	196	34	6	2	13	163	176	38	0	277	1	37	61	79	23	20	254	310	184	126	61	162	9	121	23	0	224	158	1	31	1	40	164	200	14	35	5	8	0	20	365	39
ENSG00000223474	178	486	11	226	1048	369	182	334	80	213	211	44	333	174	155	269	494	169	261	564	318	371	8	247	340	253	233	419	293	213	379	316	36	253	337	248	371	213	84	235	367	394	75	196	317	0	290	114	134
ENSG00000272478	0	0	0	0	0	0	0	0	0	0	0	0	0	0	0	0	0	0	0	0	0	0	0	0	0	0	0	0	0	0	0	0	0	0	0	0	0	0	0	0	0	0	0	0	0	0	0	0	0
ENSG00000127423	16	5	0	7	71	37	42	24	12	34	1	7	4	61	14	0	77	0	24	57	36	21	3	2	4	0	0	26	23	27	0	28	0	3	3	22	31	21	12	21	1	0	2	1	33	0	63	57	38
ENSG00000236528	3	59	10	7	17	63	45	66	13	39	19	13	31	174	77	2	35	2	80	102	63	73	1	29	47	17	26	117	61	50	44	53	17	15	32	12	80	16	13	19	22	110	4	6	58	0	36	89	54
ENSG00000182749	17	18	16	40	34	6	90	79	11	13	15	10	38	130	38	0	52	5	28	73	108	5	0	12	95	33	18	60	51	26	6	56	0	18	21	5	31	23	15	47	31	108	13	24	20	0	42	123	26
ENSG00000207302	0	0	0	0	0	0	0	0	0	0	0	0	0	0	0	0	0	0	0	0	0	0	0	0	0	0	0	0	0	0	0	0	0	0	0	0	0	0	0	0	0	0	0	0	0	0	0	0	0
ENSG00000117632	3	0	25	2	0	0	10	8	2	0	5	0	41	14	2	0	22	1	0	0	0	8	9	3	9	11	3	1	0	1	28	0	11	4	7	0	1	0	0	12	4	2	8	0	0	2	0	0	0
ENSG00000229786	0	0	4	0	0	0	0	0	0	0	0	0	0	0	0	0	0	0	0	0	0	0	0	0	0	0	0	0	0	0	0	0	0	0	0	0	0	0	0	0	0	0	2	0	0	0	0	0	0
ENSG00000223624	0	0	0	0	0	0	0	0	0	0	0	0	0	0	0	0	0	0	0	0	0	0	1	0	0	0	0	0	0	0	2	0	0	0	0	0	0	0	0	0	0	0	3	0	0	0	0	0	0
ENSG00000264021	0	0	0	0	0	0	0	0	0	0	0	0	0	0	0	0	0	0	0	0	0	0	0	0	0	0	0	0	0	0	0	0	0	0	0	0	0	0	0	0	0	0	0	0	0	0	0	0	0
ENSG00000266763	0	0	0	0	0	0	0	0	0	0	0	0	0	0	0	0	0	0	0	0	0	0	4	0	0	0	0	0	0	0	0	0	0	0	0	0	0	0	0	0	0	0	0	0	0	0	0	0	0
ENSG00000158006	0	0	56	2	0	0	17	8	0	0	1	0	13	16	38	0	0	1	0	0	0	0	0	3	1	15	2	4	0	1	0	0	4	7	14	0	0	0	0	9	4	0	25	1	0	0	0	8	3
ENSG00000207237	0	0	14	0	0	7	0	0	16	0	9	0	0	0	0	0	0	0	0	0	0	0	0	0	0	0	0	0	0	0	0	0	0	0	0	0	0	0	0	1	0	0	8	0	0	0	0	0	0
ENSG00000252190	0	0	0	0	0	0	0	0	0	0	0	0	0	0	0	0	0	0	0	0	0	0	0	0	0	0	0	0	0	0	0	0	0	0	0	0	0	0	0	0	0	0	0	0	0	0	0	0	0
ENSG00000252691	0	0	0	0	0	0	0	0	0	0	0	0	0	0	0	0	0	0	0	0	0	0	0	0	0	0	0	0	0	0	3	0	0	0	0	0	0	0	3	0	0	0	0	0	0	0	0	0	0
ENSG00000158008	0	0	6	0	1	0	0	0	0	0	1	0	0	0	0	0	0	0	0	0	0	0	0	0	0	0	0	0	0	0	0	0	0	1	1	0	0	0	0	0	0	0	3	2	0	0	0	0	0
ENSG00000158014	0	0	0	0	0	0	0	0	0	0	1	0	0	0	0	0	0	0	0	0	0	0	0	0	0	0	0	0	0	0	0	0	0	0	0	0	0	0	0	0	0	0	0	0	0	0	0	0	0
ENSG00000158022	0	0	0	0	1	1	0	0	0	0	2	0	0	0	0	0	0	0	0	0	0	0	0	0	0	1	0	0	0	0	0	0	0	0	0	0	0	0	7	0	0	0	0	1	0	0	0	0	0
ENSG00000265320	0	0	0	0	0	0	0	0	0	0	0	0	0	0	0	0	0	0	0	0	0	0	0	0	0	0	0	0	0	0	0	0	0	0	0	0	0	0	1	0	0	0	0	0	0	0	0	0	0
ENSG00000175087	0	0	22	0	0	0	0	7	0	0	15	0	5	17	0	0	1	1	1	1	0	0	0	8	5	8	3	1	2	3	2	0	0	8	19	2	2	0	0	12	14	53	10	8	0	0	0	27	0
ENSG00000197245	0	0	0	0	0	0	0	0	0	0	0	0	0	0	0	0	0	0	0	0	0	0	0	0	0	0	0	0	0	0	0	0	0	0	0	0	0	0	0	0	0	0	0	1	0	0	0	0	0
ENSG00000142684	0	0	0	0	0	0	0	1	0	0	0	0	0	0	0	0	0	0	0	0	0	0	0	0	0	0	0	1	0	0	0	0	0	0	15	0	0	0	1	0	0	1	2	0	0	0	0	0	0
ENSG00000236782	2	19	0	0	5	1	26	0	0	10	3	0	3	18	0	0	0	0	6	7	0	2	15	5	4	1	2	3	11	1	1	12	0	2	27	11	4	9	0	11	1	0	31	7	0	0	2	3	3
ENSG00000142675	0	0	10	0	0	0	0	0	0	0	3	1	0	1	0	0	0	0	0	0	0	0	0	1	0	0	0	0	0	0	0	0	0	0	2	0	0	0	13	1	0	0	1	1	0	0	0	0	0
ENSG00000188782	0	0	1	0	0	0	0	0	0	0	1	0	0	0	0	0	0	0	0	0	0	0	6	1	0	0	0	0	0	0	0	0	0	0	0	0	0	0	0	1	0	0	0	7	0	0	0	0	0
ENSG00000236155	0	0	2	0	0	0	0	0	0	0	5	0	0	0	0	0	0	0	0	0	0	0	0	0	0	0	0	0	0	0	0	0	0	0	0	0	0	0	0	0	0	0	0	0	0	0	0	0	0
ENSG00000130695	0	5	2	0	43	0	46	29	0	2	8	1	63	56	35	0	45	2	14	2	1	31	1	66	52	85	45	1	20	1	80	3	0	28	123	0	4	0	8	71	48	28	34	1	15	0	0	118	0
ENSG00000270733	0	0	34	0	0	0	0	0	0	0	0	0	0	0	0	0	0	0	0	0	0	0	0	0	0	0	0	0	0	0	0	0	0	0	3	0	0	0	0	0	0	0	2	0	0	0	0	0	0
ENSG00000142669	82	636	2	453	1630	1449	7214	2794	400	767	104	367	3789	5650	1314	1064	4991	172	866	3986	1740	1352	28	3209	2754	1590	1267	1009	1976	732	1632	1299	209	1677	1097	295	3229	514	1079	2632	1383	8609	329	418	681	1	588	3680	899
ENSG00000158062	4144	9004	1321	8568	9005	10968	12800	8195	24872	10145	6071	3917	14374	12119	7665	6039	5400	5531	8022	21197	14800	10850	510	19104	15017	7695	6782	7292	12762	10599	12343	17424	5611	14285	8568	4576	11494	10667	7843	8582	10491	32154	3149	5643	6989	932	8366	14409	9318
ENSG00000169442	0	0	0	8	16	18	68	1	4	5	0	0	48	44	0	103	0	12	22	3	14	0	0	43	14	7	29	8	7	1	14	7	0	9	21	4	4	11	0	54	16	0	45	16	0	0	8	4	5
ENSG00000176092	0	0	7	0	0	0	0	0	0	0	5	0	0	0	0	0	0	0	0	0	0	0	9	0	0	0	7	0	0	0	0	0	0	1	16	0	0	0	0	23	0	0	14	2	0	0	0	0	0
ENSG00000225854	0	0	0	0	0	0	0	0	0	0	0	0	0	0	0	0	0	0	0	0	0	0	0	0	0	0	0	0	0	0	0	0	0	0	0	0	0	0	0	0	0	0	1	0	0	0	0	0	0
ENSG00000265143	0	0	0	0	0	0	0	0	0	0	0	0	0	0	0	0	0	0	0	0	0	0	0	0	0	0	0	0	0	0	0	0	0	0	0	0	0	0	0	0	0	0	0	0	0	0	0	0	0
ENSG00000176083	0	0	9	3	0	0	4	0	0	0	0	0	2	0	0	0	0	0	0	1	0	0	0	5	0	0	0	0	8	0	0	0	0	2	0	0	0	0	0	36	0	0	8	0	0	0	0	18	0
ENSG00000131914	0	0	52	0	0	0	11	0	0	0	9	0	0	1	0	0	0	0	0	0	0	0	2	0	0	0	0	0	0	0	0	0	0	2	2	0	0	0	3	0	0	0	2	0	0	0	0	0	0
ENSG00000117682	0	9	28	7	80	7	48	53	8	14	10	5	65	32	101	0	34	11	3	7	5	2	2	85	41	50	37	12	3	3	80	0	0	41	102	0	4	0	17	68	19	71	56	3	0	5	4	33	1
ENSG00000223583	0	0	7	0	0	1	0	0	0	2	0	0	0	0	0	0	0	0	0	0	0	0	2	0	0	0	0	0	0	0	0	0	0	1	0	0	1	0	0	0	0	0	14	0	0	0	0	0	2
ENSG00000225891	0	0	25	0	0	1	13	15	0	0	2	0	1	8	0	0	0	0	0	2	3	0	0	0	0	0	0	2	0	0	6	0	0	5	3	3	1	0	2	0	0	0	9	0	7	0	0	1	0
ENSG00000198830	0	0	6	10	24	6	92	62	11	5	0	10	58	20	0	0	120	8	10	12	41	4	0	41	23	69	47	11	14	3	8	6	14	17	43	2	15	2	33	79	48	3	80	4	14	0	4	45	13
ENSG00000224129	0	0	0	0	0	0	0	0	1	0	0	1	0	0	0	0	0	0	0	0	0	0	0	0	0	0	0	0	0	0	0	0	0	4	0	0	0	0	1	0	0	0	0	0	0	0	0	0	0
ENSG00000117676	0	0	0	8	0	2	91	2	0	8	4	0	107	35	55	0	76	10	27	3	4	0	4	94	43	41	53	9	25	0	45	2	2	27	151	0	2	0	20	105	74	1	88	3	0	0	0	36	10
ENSG00000238705	0	0	0	0	0	0	0	0	0	0	0	0	0	0	0	0	0	0	0	0	0	0	0	0	0	0	0	0	0	0	0	0	0	0	0	0	0	0	0	0	0	0	0	0	0	0	0	0	0
ENSG00000243905	0	0	0	0	0	0	0	0	0	0	0	0	0	0	0	0	0	0	0	0	0	0	0	0	0	0	0	0	0	0	0	0	0	0	0	0	0	0	0	0	0	0	0	0	0	0	0	0	0
ENSG00000252802	0	0	0	0	0	0	0	0	0	0	0	0	0	0	0	0	0	0	0	0	0	0	0	0	0	0	0	0	0	0	0	0	0	0	0	0	0	0	0	0	0	0	0	0	0	0	0	0	0
ENSG00000229247	0	0	0	0	0	0	0	0	0	0	0	0	0	0	0	0	0	0	0	0	0	0	0	0	0	0	0	0	0	0	0	0	0	0	0	0	0	0	0	0	0	0	0	0	0	0	0	0	0
ENSG00000238316	0	0	14	0	0	0	0	0	0	0	0	0	0	0	0	0	0	0	0	0	0	0	0	0	0	0	0	0	0	0	0	0	0	0	0	0	0	0	0	0	0	0	0	0	0	0	0	0	0
ENSG00000235069	0	0	0	0	0	0	0	0	0	0	0	0	0	0	0	0	0	0	0	0	0	0	0	0	0	0	0	0	0	0	0	0	0	0	0	0	0	0	0	0	0	0	0	0	0	0	0	0	0
ENSG00000260063	0	0	0	0	0	0	0	0	0	0	0	0	3	1	0	0	0	0	0	1	0	0	0	1	0	0	0	0	0	0	0	0	3	0	7	1	0	0	1	0	0	0	4	0	0	0	0	0	0
ENSG00000117713	7	34	21	15	64	46	449	306	59	11	25	38	343	207	84	0	289	3	59	132	47	13	32	283	218	249	144	107	194	45	243	38	9	204	425	0	119	4	101	296	423	280	325	47	38	7	12	210	41
ENSG00000266138	0	0	0	0	0	0	11	0	0	0	0	0	0	0	0	0	0	0	0	0	0	0	0	0	0	0	0	0	0	0	0	0	0	0	0	0	0	0	0	0	0	0	0	0	0	0	0	0	0
ENSG00000060642	0	0	0	0	0	0	13	0	0	1	0	0	11	0	0	0	0	2	0	1	0	0	0	2	4	0	2	1	2	0	1	0	0	1	38	0	2	0	0	0	0	1	23	1	0	0	0	0	0
ENSG00000241188	0	0	2	0	0	0	1	0	0	0	0	0	0	0	0	0	0	0	0	0	0	0	0	0	0	0	0	0	0	0	0	0	0	0	0	0	0	0	0	0	0	0	0	0	0	0	0	0	0
ENSG00000204160	0	0	10	3	1	0	10	4	0	0	0	0	5	5	0	0	22	2	14	0	3	0	20	16	15	2	23	4	2	1	8	0	10	1	25	0	0	0	0	23	17	0	284	1	0	0	0	0	2
ENSG00000175793	0	0	10	0	0	0	6	2	0	0	0	0	0	1	0	0	0	0	0	0	0	0	0	0	0	0	0	0	0	1	0	0	0	1	0	0	0	0	0	0	0	9	7	0	3	0	0	0	0
ENSG00000226698	0	0	46	0	0	2	9	0	0	1	5	0	0	0	0	0	6	6	1	0	0	0	0	0	1	0	1	0	0	1	2	2	0	1	6	0	3	0	0	0	0	0	24	3	7	0	0	0	0
ENSG00000142751	0	0	8	0	11	20	3	0	0	0	0	0	3	10	33	0	0	0	0	0	0	0	4	6	17	0	4	5	1	2	1	7	6	4	27	0	4	4	1	11	0	0	39	0	0	0	0	7	1
ENSG00000198746	0	0	0	1	9	0	7	0	0	0	0	0	2	1	0	0	6	1	0	0	0	3	1	6	1	0	2	0	5	0	1	0	0	0	7	0	0	0	0	1	0	0	7	1	0	0	0	16	0
ENSG00000090273	0	6	25	41	42	14	91	67	8	3	0	6	110	51	14	3	62	0	35	25	41	6	0	79	40	37	79	26	76	1	58	40	0	25	62	6	23	0	19	58	106	37	54	11	10	0	13	138	8
ENSG00000131910	0	0	0	0	0	0	2	0	0	0	10	0	0	0	0	0	0	0	0	0	0	0	0	0	0	0	0	0	0	0	0	0	0	0	0	0	0	0	0	0	0	0	2	0	0	0	0	0	0
ENSG00000175707	0	0	7	0	0	0	0	0	0	2	0	4	0	0	0	0	0	0	0	0	0	0	0	0	0	0	0	0	0	0	0	0	0	0	0	0	0	0	0	0	0	1	1	1	0	0	0	0	0
ENSG00000172746	0	0	0	0	0	0	0	0	0	0	0	0	0	0	0	0	0	0	0	0	0	0	0	0	0	0	0	0	0	0	0	0	0	0	0	0	0	0	0	0	0	0	0	0	0	0	0	0	0
ENSG00000224064	0	0	0	0	0	0	0	0	0	0	0	0	0	0	0	0	0	0	0	0	0	0	0	0	0	0	0	0	0	0	0	0	0	0	1	0	0	0	0	0	0	0	0	0	0	0	0	0	0
ENSG00000225294	0	0	0	0	0	0	0	0	0	0	0	0	0	0	0	0	0	0	0	0	0	0	0	0	0	0	0	0	0	0	0	0	0	0	0	0	0	0	0	0	0	0	0	0	0	0	0	0	0
ENSG00000253368	0	0	0	0	0	0	0	2	0	0	0	0	0	0	0	0	0	0	0	0	0	0	1	0	0	0	0	0	0	0	0	0	0	0	0	0	0	0	0	0	0	0	0	0	0	0	0	0	0
ENSG00000158246	0	0	34	0	0	0	0	0	0	0	1	0	0	0	0	0	0	0	0	0	0	0	0	0	0	0	0	0	0	0	0	0	0	0	0	0	0	0	0	0	0	0	6	1	0	0	0	0	2
ENSG00000090020	1	8	17	32	120	115	528	457	60	5	7	33	113	339	56	2	360	0	51	123	47	34	11	102	113	134	105	150	238	19	215	57	1	173	172	2	89	0	123	109	173	237	83	29	0	1	7	319	74
ENSG00000229985	0	0	0	0	0	0	0	0	0	0	0	0	0	0	0	0	0	0	0	0	0	0	0	0	0	0	0	0	0	0	0	0	0	0	0	0	0	0	0	0	0	0	0	0	0	0	0	0	0
ENSG00000214973	0	0	0	0	0	0	0	1	0	0	0	0	0	0	0	0	0	0	0	0	0	0	0	0	0	0	0	0	0	0	0	0	0	0	0	0	0	0	0	0	0	0	0	0	0	0	0	0	0
ENSG00000225159	0	0	8	0	0	0	1	1	0	0	0	0	3	1	0	0	0	0	1	1	0	0	23	0	1	1	0	0	0	0	0	0	0	0	1	0	0	0	0	0	0	0	1	0	0	0	0	0	0
ENSG00000225990	0	0	0	0	0	0	0	0	0	0	0	0	0	0	0	0	0	0	0	0	0	0	0	0	0	0	0	0	0	0	0	0	0	0	0	0	0	0	0	0	0	0	0	0	0	0	0	0	0
ENSG00000224311	0	0	0	0	0	0	0	0	0	0	5	0	0	0	0	0	0	0	0	0	0	0	0	0	0	0	0	0	0	0	0	0	0	0	0	0	0	0	0	0	0	0	0	0	0	0	0	0	0
ENSG00000142784	5	34	35	78	88	47	525	440	45	26	12	23	174	412	0	0	162	2	40	80	60	26	23	165	173	165	127	105	148	18	195	45	30	237	220	0	99	1	161	209	334	272	108	8	4	0	14	307	81
ENSG00000252098	0	0	9	0	0	0	0	0	0	0	0	0	0	0	0	0	0	0	0	0	0	0	0	0	0	0	0	0	0	0	0	0	0	0	0	0	0	0	0	0	0	0	0	0	0	0	0	0	0
ENSG00000243659	0	0	0	0	0	0	0	0	0	0	0	0	0	0	0	0	0	0	0	0	0	0	0	0	0	0	1	0	0	0	0	0	0	0	0	0	0	0	0	0	0	0	0	0	0	0	0	0	0
ENSG00000186501	3	0	6	15	0	10	38	67	0	0	0	1	17	17	4	0	17	3	5	19	3	1	0	33	9	25	3	25	20	4	20	2	0	9	48	0	22	0	24	20	26	0	42	17	2	1	0	37	29
ENSG00000206888	0	0	0	0	0	0	0	0	0	0	0	0	0	0	0	0	0	0	0	0	0	0	0	0	0	0	0	0	0	0	0	0	0	0	0	0	0	0	0	0	0	0	0	0	0	0	0	0	0
ENSG00000241547	0	0	0	0	0	0	0	12	0	0	0	0	0	0	0	0	0	0	0	0	0	0	0	5	0	5	0	0	0	0	0	0	0	0	0	0	0	0	0	0	0	0	2	0	0	0	0	0	0
ENSG00000142765	0	26	0	14	0	1	0	0	0	0	0	2	17	17	0	0	20	3	1	0	15	0	0	22	5	8	6	8	1	0	13	3	0	19	51	0	0	0	6	12	18	0	29	2	0	0	0	0	5
ENSG00000142733	0	0	12	0	0	0	0	0	0	0	0	4	0	0	0	0	0	0	0	0	0	0	0	2	0	1	0	2	0	0	0	0	1	0	4	0	0	0	0	8	8	3	6	4	0	0	0	0	0
ENSG00000142748	0	0	0	0	0	0	0	0	0	0	1	8	0	0	24	0	0	0	0	0	0	0	0	1	0	0	0	0	0	0	0	0	0	0	0	0	0	0	0	2	0	0	1	0	0	0	0	0	0
ENSG00000174950	0	0	0	0	0	0	0	0	0	0	1	0	0	0	0	0	0	0	0	0	0	0	0	0	0	0	0	0	0	0	0	0	0	0	0	0	0	0	0	0	0	0	0	0	0	0	0	0	0
ENSG00000231207	0	0	0	0	0	0	0	0	0	0	2	0	0	0	0	0	0	0	0	0	0	0	0	0	0	0	0	1	0	0	0	0	0	0	0	0	0	0	0	0	0	0	0	0	0	0	0	0	0
ENSG00000181773	0	0	7	0	0	0	0	0	0	0	2	0	0	0	22	0	0	0	0	0	0	0	24	0	0	0	0	0	0	0	0	0	0	0	1	0	0	0	3	2	0	1	1	0	0	0	0	0	0
ENSG00000158195	7	10	29	43	179	50	536	504	115	1	2	45	237	294	54	0	362	0	51	158	63	16	35	332	205	212	149	156	250	22	228	67	32	183	474	0	57	7	233	301	477	272	231	6	30	0	31	486	54
ENSG00000241169	0	0	27	0	0	2	0	0	0	0	0	0	0	0	0	0	0	0	0	0	0	0	0	1	0	0	0	0	0	0	0	0	13	0	0	0	0	0	0	8	0	0	48	0	0	0	0	0	0
ENSG00000237429	0	0	2	0	0	0	0	0	0	0	0	0	0	0	0	0	0	0	3	0	0	0	0	2	0	1	0	1	0	0	0	0	0	0	0	0	0	0	0	6	0	0	0	0	0	0	0	0	0
ENSG00000126705	0	10	1	0	0	0	10	0	18	0	21	1	4	9	5	0	13	0	0	2	1	11	0	3	4	5	3	4	0	1	1	0	0	0	6	0	6	6	4	1	10	0	14	1	4	0	6	11	7
ENSG00000000938	0	4	13	8	20	19	101	28	0	5	4	1	54	65	0	0	56	15	37	6	11	3	24	251	32	39	45	8	30	7	43	1	0	19	611	0	4	0	1	311	41	25	472	6	0	0	0	54	7
ENSG00000235912	0	0	0	0	0	0	4	0	0	0	0	0	0	1	0	0	0	0	3	0	0	0	0	0	5	3	0	0	1	0	0	0	0	2	0	0	0	0	1	0	0	0	9	0	0	0	0	4	0
ENSG00000233975	0	0	12	0	0	0	0	0	0	0	1	0	0	0	0	0	0	0	0	0	0	0	0	2	0	0	0	0	0	3	0	0	0	0	9	0	0	0	0	21	0	0	8	0	0	0	0	0	0
ENSG00000126709	0	0	13	0	9	6	43	7	0	0	0	0	9	21	0	0	22	5	3	15	1	0	0	155	9	3	2	12	16	4	0	15	0	8	26	0	10	0	5	28	35	42	108	2	0	0	0	79	13
ENSG00000225886	0	0	7	0	0	5	0	0	0	0	0	0	0	0	0	0	0	0	0	0	0	0	0	0	0	5	0	0	0	0	0	0	0	0	3	2	0	0	0	7	0	0	478	0	0	0	0	0	10
ENSG00000206767	0	0	0	0	0	0	0	0	0	0	0	0	0	0	0	0	0	0	0	0	0	0	0	0	0	0	0	0	0	0	0	0	0	0	0	0	0	0	0	0	0	0	0	0	0	0	0	0	0
ENSG00000226662	0	0	0	0	0	0	0	0	0	0	0	0	0	0	0	0	0	0	0	0	0	0	9	0	0	0	0	0	0	0	0	0	0	0	0	0	0	0	0	0	0	0	0	0	0	0	0	0	0
ENSG00000207095	0	0	0	0	0	0	0	0	0	0	12	0	0	0	0	0	0	0	0	0	0	0	0	0	0	0	0	0	0	0	0	0	0	0	0	0	0	0	0	0	0	0	0	0	0	0	0	0	0
ENSG00000009780	0	0	17	0	0	4	11	3	1	0	5	2	5	28	50	0	0	1	0	0	0	0	0	1	1	4	2	1	0	0	1	0	0	1	23	0	0	0	0	3	1	0	10	1	0	0	0	0	3
ENSG00000231344	0	0	1	0	0	0	0	0	0	0	0	0	0	0	0	0	0	0	0	0	0	0	0	0	0	0	0	0	0	0	0	0	0	0	0	0	0	0	4	0	0	0	0	0	0	0	0	0	0
ENSG00000230833	0	0	0	0	0	0	1	0	0	0	0	4	0	0	0	0	0	0	0	0	0	0	0	0	0	0	1	0	0	0	0	0	0	0	0	0	0	0	0	0	0	0	1	0	0	0	0	0	0
ENSG00000117758	0	0	10	3	25	11	71	28	0	0	2	0	136	128	20	0	52	5	4	3	0	0	10	66	33	43	41	13	8	6	67	12	0	40	129	1	7	0	4	57	50	2	56	4	0	0	3	30	9
ENSG00000269971	0	0	16	0	0	0	0	0	0	0	0	0	0	0	0	0	0	0	0	0	0	0	0	0	0	0	0	0	0	0	0	0	0	0	0	0	0	0	0	1	0	0	1	0	0	0	0	0	0
ENSG00000270031	4	0	8	0	0	0	0	0	0	0	0	0	0	0	0	0	0	0	0	0	0	0	0	0	0	0	0	0	0	0	0	0	0	0	0	0	0	0	0	0	0	0	0	0	0	0	0	0	0
ENSG00000223062	0	0	0	0	0	0	0	0	0	0	0	0	0	0	0	0	0	0	0	0	0	0	0	0	0	0	0	0	0	0	0	0	0	0	0	0	0	0	0	0	0	0	0	0	0	0	0	0	0
ENSG00000117751	0	0	0	0	24	4	62	23	0	7	1	0	51	1	0	0	3	0	1	6	1	9	0	22	35	13	20	9	6	0	7	2	0	9	13	0	1	0	14	22	21	0	22	0	0	0	9	17	18
ENSG00000252947	0	0	0	0	0	0	0	0	0	0	0	0	0	0	0	0	0	0	0	0	0	0	0	0	0	0	0	0	0	0	0	0	0	0	0	0	0	0	0	0	0	0	1	0	0	0	0	0	0
ENSG00000268552	0	14	3	0	33	8	9	18	0	10	19	0	32	0	0	0	0	6	17	12	10	16	0	5	15	2	22	14	25	12	17	6	12	13	13	8	9	23	2	29	19	57	51	2	17	0	21	0	11
ENSG00000130775	5	1	12	0	0	3	64	0	1	1	1	7	63	20	30	0	8	12	11	13	4	0	5	199	48	22	42	9	3	1	72	6	0	4	336	0	4	1	12	216	73	0	393	1	2	0	0	25	4
ENSG00000117748	0	0	303	5	13	6	27	1	0	0	3	1	32	10	199	0	7	1	3	15	9	1	33	24	17	19	13	8	12	6	49	4	0	33	76	1	6	8	0	99	27	0	420	1	0	0	0	1	7
ENSG00000130768	0	0	0	0	0	0	0	0	0	0	0	2	0	0	0	0	1	0	0	3	0	0	0	0	0	0	0	3	0	0	0	0	0	1	0	0	0	0	0	0	0	0	6	0	0	0	0	0	0
ENSG00000227050	9	0	0	0	0	0	0	0	0	0	1	0	0	0	0	0	0	0	7	2	0	0	0	2	0	0	0	0	1	0	0	1	0	1	0	0	0	0	0	3	0	0	1	1	2	0	0	0	0
ENSG00000158156	0	0	2	0	0	0	7	0	0	5	1	0	6	0	42	0	0	1	4	0	0	4	0	8	0	0	2	2	0	0	5	0	0	1	1	0	1	0	0	4	2	0	14	0	0	0	0	0	0
ENSG00000158161	3	22	43	6	45	6	59	64	0	10	28	17	172	148	85	0	140	1	25	16	26	19	13	133	138	157	95	32	35	9	138	3	0	90	170	1	19	0	41	75	103	22	49	22	9	0	3	150	4
ENSG00000238231	0	0	0	0	0	0	0	0	0	0	0	0	0	0	0	0	0	0	0	0	0	0	0	0	0	0	0	0	0	0	0	0	0	0	0	0	0	0	3	0	0	0	0	0	0	0	0	0	0
ENSG00000240750	0	0	0	0	0	0	0	0	0	0	0	0	0	0	0	0	0	0	0	0	0	0	0	0	0	0	0	0	0	0	0	0	0	0	0	0	0	0	0	0	0	0	0	0	0	0	0	0	2
ENSG00000228589	0	0	0	0	0	0	0	1	0	0	0	0	1	0	0	0	0	0	0	0	1	0	0	0	0	0	0	0	0	0	0	0	0	0	7	0	0	0	0	0	0	0	0	1	0	0	0	1	0
ENSG00000228943	0	0	0	0	0	0	0	0	0	0	0	0	0	0	0	0	0	0	0	0	0	0	0	0	0	0	0	0	0	0	0	0	0	0	2	0	0	0	0	7	0	0	36	0	0	0	0	0	0
ENSG00000214812	0	0	1	0	0	0	0	0	0	0	1	0	0	0	0	0	0	0	0	0	0	0	0	0	0	1	0	0	0	0	0	0	0	2	0	0	0	0	0	0	0	0	7	1	0	0	0	0	0
ENSG00000253005	0	0	0	0	0	0	0	0	0	0	0	0	0	0	0	0	0	0	0	0	0	0	0	0	0	0	0	0	0	0	0	0	0	0	0	0	0	0	0	0	0	0	0	0	0	0	0	0	0
ENSG00000252429	0	0	0	0	0	0	0	0	0	0	0	0	0	0	0	0	0	0	0	0	0	0	14	0	0	0	0	0	0	0	0	0	0	0	0	0	0	0	0	0	0	0	0	0	0	0	0	0	0
ENSG00000169403	4	5	17	18	38	8	84	32	11	11	0	1	43	37	72	0	45	23	9	32	16	5	8	231	63	40	38	16	35	12	82	19	0	16	393	2	14	1	42	132	51	39	684	2	0	0	12	114	17
ENSG00000126698	0	9	22	33	60	2	87	129	0	6	2	9	53	81	0	0	71	9	35	45	55	16	9	37	42	43	37	50	56	5	9	19	0	71	63	0	17	0	37	87	82	99	60	3	0	0	2	135	16
ENSG00000215902	0	0	0	0	0	0	0	0	0	0	0	0	0	0	0	0	0	0	0	0	0	0	0	0	0	0	0	0	0	0	0	0	0	0	0	0	0	0	0	0	0	0	0	0	0	0	0	0	0
ENSG00000269804	84	158	76	116	118	99	164	104	106	160	177	18	125	209	91	42	154	16	284	327	191	172	17	48	47	60	57	177	109	191	115	244	9	60	148	189	186	253	72	82	97	0	126	49	102	0	160	131	131
ENSG00000130770	10	13	53	14	17	23	117	59	33	20	20	4	46	42	0	0	27	3	66	45	21	19	5	52	62	61	19	43	36	27	31	36	0	15	24	1	17	2	23	39	77	17	52	28	22	0	8	80	10
ENSG00000270605	0	0	59	0	1	0	18	0	0	0	0	0	0	0	52	0	0	1	0	0	0	0	0	0	0	0	0	0	0	0	1	0	0	3	1	0	0	0	0	1	0	0	17	0	0	0	0	0	6
ENSG00000271398	0	0	0	0	0	0	0	0	0	0	0	0	0	0	0	0	0	0	0	0	0	0	11	0	0	0	0	0	0	0	0	0	0	1	0	0	0	0	0	2	0	0	0	0	0	0	0	0	0
ENSG00000130766	0	0	19	0	0	0	5	0	0	0	0	0	7	1	0	0	0	1	0	0	0	0	4	4	1	4	0	0	0	1	0	0	0	5	22	0	1	0	0	17	3	2	37	1	0	0	0	1	0
ENSG00000130772	0	0	0	0	0	0	0	0	0	1	11	6	8	0	0	0	0	1	2	1	0	0	0	4	1	6	9	2	1	0	1	0	0	9	2	0	0	0	2	0	1	0	12	3	0	0	0	1	1
ENSG00000204138	2	17	43	32	99	14	142	84	21	18	21	12	105	271	12	2	223	1	36	19	44	15	5	93	168	148	139	51	55	13	132	26	17	67	154	3	19	2	72	121	149	48	37	11	0	0	5	102	21
ENSG00000206779	0	0	22	0	0	0	4	0	0	0	0	0	0	0	0	0	0	0	0	0	0	0	0	0	0	0	0	0	0	0	0	0	0	0	0	0	0	0	0	14	0	0	8	0	0	0	0	0	0
ENSG00000229820	0	0	2	0	0	9	0	0	0	0	0	0	3	0	0	0	7	0	1	1	2	1	0	0	3	2	1	0	7	0	2	0	0	1	0	2	0	0	0	3	1	0	0	0	0	0	10	0	0
ENSG00000221216	0	0	0	0	0	0	0	0	0	0	0	0	0	0	0	0	0	0	0	0	0	0	0	0	0	0	0	0	0	0	0	0	0	0	0	0	0	0	0	3	0	0	0	0	0	0	0	0	0
ENSG00000180198	0	0	32	7	0	2	15	3	0	1	2	0	4	0	0	0	0	2	0	0	1	0	6	8	12	1	10	2	0	1	2	1	0	3	7	0	0	0	2	6	4	9	2	0	0	0	0	0	0
ENSG00000242125	8	3	30	0	0	7	46	6	0	2	25	0	11	15	6	0	0	5	0	0	10	2	1	87	9	16	14	3	0	1	9	1	0	3	250	0	6	2	0	96	16	1	387	7	0	0	2	10	4
ENSG00000200087	0	3	0	0	2	1	27	5	0	0	0	0	3	8	0	0	0	0	0	0	0	0	0	37	0	0	0	0	0	0	5	4	0	0	75	0	2	0	0	58	12	2	29	0	0	0	0	7	1
ENSG00000238821	0	0	0	0	0	0	0	0	0	0	0	0	0	0	0	0	0	0	0	0	0	0	0	0	0	0	0	0	0	0	0	0	0	0	0	0	0	0	0	0	0	0	0	0	0	0	0	0	0
ENSG00000231468	0	0	0	0	0	0	1	0	0	0	0	0	0	0	0	0	0	0	0	0	0	0	0	0	0	0	0	0	0	0	0	0	0	0	4	0	0	0	0	0	0	0	3	0	0	0	0	0	0
ENSG00000180098	0	0	15	0	1	8	23	12	22	0	5	0	6	58	1	0	7	1	0	1	2	8	0	6	10	23	13	2	3	2	0	0	51	3	1	0	0	0	8	7	7	0	38	1	0	1	0	7	1
ENSG00000197989	1	15	5	5	3	4	29	12	1	0	0	6	20	51	0	0	69	1	3	0	7	1	1	24	38	32	40	2	11	0	47	2	1	17	35	0	3	0	12	48	40	0	31	9	1	0	0	43	0
ENSG00000221539	0	0	0	0	0	0	0	0	0	0	0	0	0	0	0	0	0	0	0	0	0	0	0	0	0	0	0	0	0	0	0	0	0	0	0	0	0	0	0	0	0	0	0	0	0	0	0	0	0
ENSG00000120656	0	0	0	1	29	4	28	5	0	4	1	8	39	51	0	0	37	3	7	11	0	10	0	25	9	19	12	4	11	5	30	0	10	26	10	0	3	0	13	26	18	0	5	12	0	0	0	28	0
ENSG00000188060	0	0	2	0	0	0	0	0	0	0	0	0	0	0	0	0	0	0	0	0	0	0	0	0	0	0	0	0	0	0	0	0	0	0	0	0	0	0	5	0	0	0	0	0	0	0	0	0	0
ENSG00000229388	0	0	0	0	0	0	0	0	0	0	0	0	0	0	0	0	0	0	0	0	0	0	0	0	0	0	0	0	0	0	0	0	0	0	0	0	0	0	0	0	0	0	1	0	0	0	0	0	0
ENSG00000270103	0	0	0	0	0	0	0	0	0	0	0	0	1	0	0	0	0	0	0	0	0	0	0	1	0	0	1	0	0	0	0	0	0	0	1	0	0	0	2	0	0	0	3	0	0	0	0	0	0
ENSG00000162419	0	0	24	0	1	0	17	5	0	0	2	0	31	29	0	0	9	1	2	1	0	0	8	25	6	5	2	2	6	0	5	0	14	2	16	0	0	0	5	14	3	0	26	0	0	0	0	42	3
ENSG00000252777	0	0	0	0	0	0	0	0	0	0	0	0	0	0	0	0	0	0	0	0	0	0	0	0	0	0	0	0	0	0	0	0	0	0	0	0	0	0	0	0	0	0	0	0	0	0	0	0	0
ENSG00000198492	2	8	2	6	19	19	144	41	0	7	29	7	62	44	41	0	109	13	16	29	18	7	22	59	95	77	32	29	34	10	63	22	0	52	131	1	16	0	40	56	62	1	133	2	0	2	2	61	21
ENSG00000116329	0	0	0	0	0	0	0	0	0	0	4	0	0	0	0	0	0	0	0	0	0	0	0	0	0	0	0	0	0	0	0	0	0	0	0	0	0	0	1	0	0	0	0	0	0	0	0	0	0
ENSG00000226852	20	71	0	45	20	71	78	25	12	25	25	3	18	0	85	0	47	11	3	104	79	21	0	18	16	17	19	56	73	27	40	49	0	29	38	39	36	13	17	22	20	208	11	31	34	0	49	44	35
ENSG00000233427	0	0	0	0	0	0	18	0	0	0	0	0	2	10	0	0	10	0	0	2	0	0	0	7	3	0	3	4	7	0	8	0	0	7	9	0	0	0	4	0	1	0	0	0	0	0	0	13	0
ENSG00000199756	0	0	0	0	0	0	0	0	0	0	0	0	0	0	0	0	0	0	0	0	0	0	0	0	0	0	0	0	0	0	0	0	0	0	0	0	0	0	0	0	0	0	0	0	0	0	0	0	0
ENSG00000159023	17	123	96	346	618	217	2136	1062	161	77	14	117	854	942	226	11	1294	45	268	376	376	105	31	1330	1207	874	645	325	599	53	609	257	74	712	732	4	91	16	507	728	1304	745	524	53	60	0	71	1892	255
ENSG00000225616	0	0	9	0	0	0	12	0	0	1	0	0	2	1	0	0	0	0	0	0	0	0	0	1	1	1	0	0	0	0	0	0	0	0	0	0	0	0	0	1	0	0	13	0	0	0	0	0	0
ENSG00000206704	0	0	0	0	0	0	0	0	0	0	0	0	0	0	0	0	0	0	0	0	0	0	0	0	0	0	0	0	0	0	0	0	0	0	0	0	0	0	0	0	0	0	0	0	0	0	0	0	0
ENSG00000253304	282	584	653	410	490	749	401	455	858	326	385	65	322	501	135	226	280	123	341	1451	821	279	37	221	212	182	138	500	458	414	377	639	176	289	274	460	425	269	198	268	401	1580	502	615	306	512	391	417	870
ENSG00000225750	0	0	0	0	0	0	4	0	0	0	0	0	0	0	0	0	0	0	0	0	0	0	0	0	0	0	0	0	0	0	0	0	0	0	0	0	0	0	0	0	0	0	0	0	0	0	0	0	0
ENSG00000116350	0	18	46	52	66	29	256	240	78	13	3	16	242	295	66	0	123	0	48	41	59	22	35	223	252	238	124	65	108	10	166	46	0	124	242	0	19	1	77	132	228	171	133	1	7	0	10	262	51
ENSG00000227637	0	0	19	0	0	5	0	0	0	0	0	0	0	0	0	0	0	0	0	0	0	0	0	1	0	0	0	0	0	0	1	0	0	0	0	0	1	0	0	1	0	0	20	0	0	0	0	0	0
ENSG00000116353	0	0	19	0	2	0	0	0	0	0	6	0	3	0	0	0	0	0	0	0	0	0	0	2	0	7	0	0	0	0	1	0	0	2	8	0	0	0	0	2	7	0	9	1	0	0	0	0	0
ENSG00000237934	0	0	8	0	0	0	0	0	0	0	0	0	0	0	0	0	0	0	0	0	0	0	0	0	0	0	0	0	0	0	0	0	0	0	0	0	1	0	0	1	0	0	0	0	0	0	0	0	0
ENSG00000060656	0	0	2	0	1	0	0	0	0	0	9	0	0	1	0	0	0	0	0	0	0	0	4	2	5	0	0	0	0	0	0	0	1	0	0	0	0	0	4	1	0	0	2	3	0	0	0	0	0
ENSG00000221550	0	0	9	0	0	0	0	0	0	0	0	0	0	0	0	0	0	0	0	0	0	0	0	0	0	0	0	0	0	0	0	0	0	0	0	0	0	0	0	0	0	0	0	0	0	0	0	0	0
ENSG00000230523	0	0	8	0	0	0	0	0	0	0	0	0	0	0	0	0	0	0	0	0	0	0	6	0	0	0	0	0	0	0	0	0	0	0	0	0	0	0	0	0	0	0	0	4	0	0	0	0	0
ENSG00000266678	0	0	0	0	0	0	0	0	0	0	0	0	0	0	0	0	0	0	0	0	0	0	0	0	0	0	0	0	0	0	0	0	0	0	0	0	0	0	0	0	0	0	0	0	0	0	0	0	0
ENSG00000225011	0	0	0	0	0	0	0	0	0	0	0	0	0	0	0	0	0	0	0	0	0	0	0	0	0	0	0	0	0	0	0	0	0	0	0	0	0	0	0	0	0	0	0	0	0	0	0	0	0
ENSG00000221126	0	0	0	0	0	0	0	0	0	0	0	0	0	0	0	0	0	0	0	0	0	0	0	0	0	0	0	0	0	0	0	0	0	0	0	0	0	0	0	0	0	0	0	0	0	0	0	0	0
ENSG00000228176	0	0	0	0	0	0	0	0	0	0	0	0	0	0	0	0	0	0	0	0	0	0	0	0	0	0	0	0	0	0	0	0	0	0	0	0	0	0	0	0	0	0	0	0	0	0	0	0	0
ENSG00000222787	0	0	0	0	0	0	0	0	0	0	0	0	0	0	0	0	0	0	0	0	0	0	0	0	0	0	0	0	0	0	0	0	0	0	0	0	0	0	0	0	0	0	0	0	0	0	0	0	0
ENSG00000270927	0	0	0	0	0	0	0	0	0	0	0	0	0	0	0	0	0	0	0	0	0	0	0	0	0	0	0	0	0	0	0	0	0	0	0	0	0	0	0	0	0	0	0	0	0	0	0	0	0
ENSG00000233399	0	0	5	0	0	0	0	0	0	0	1	0	0	0	0	0	0	0	0	0	0	0	2	0	0	0	0	0	0	0	0	0	0	0	0	0	0	0	6	1	0	0	0	0	0	0	0	0	0
ENSG00000233372	0	0	0	0	0	0	0	0	0	0	0	0	0	0	0	0	0	0	0	0	0	0	0	0	0	0	0	0	0	0	0	0	0	0	0	0	0	0	0	0	0	0	0	0	0	0	0	0	0
ENSG00000231251	0	0	0	0	0	0	0	0	0	0	0	0	0	0	0	0	0	0	0	0	0	0	0	0	0	0	0	0	0	0	0	0	0	0	0	0	0	0	0	0	0	0	0	0	0	0	0	0	0
ENSG00000236335	0	0	0	0	0	0	0	0	0	0	0	0	0	0	0	0	0	0	0	0	0	0	0	0	0	0	0	0	0	0	0	0	0	0	0	0	0	0	7	0	0	0	0	0	0	0	0	0	0
ENSG00000231949	0	0	0	0	0	0	0	0	0	0	0	0	0	0	0	0	0	0	0	0	0	0	0	0	0	0	0	0	0	0	0	0	0	0	0	0	0	0	0	0	0	0	0	0	0	0	0	0	0
ENSG00000162510	0	0	6	0	0	0	53	0	7	0	2	0	0	9	0	0	0	0	0	0	0	0	1	1	0	0	0	5	0	0	0	0	0	0	10	1	0	0	8	4	3	0	20	2	17	0	0	0	3
ENSG00000186056	0	0	24	0	0	1	5	0	0	0	3	3	0	0	0	0	0	0	0	0	0	0	8	7	0	0	1	0	0	0	0	0	0	0	5	0	0	0	0	3	0	0	19	1	0	0	0	0	0
ENSG00000162511	9	38	44	197	457	273	1251	785	54	11	10	36	583	669	201	189	866	38	215	548	280	99	37	1241	941	433	561	281	314	131	724	109	106	659	2207	5	200	62	255	1018	705	1566	1361	58	26	0	46	1305	298
ENSG00000264773	0	0	0	0	0	0	0	0	0	0	0	0	0	2	0	0	0	0	0	0	0	0	0	1	0	0	0	0	0	0	0	0	0	0	0	0	0	0	0	0	0	0	9	0	0	0	0	0	0
ENSG00000229607	0	0	0	0	0	0	0	0	0	0	0	0	0	0	0	0	0	0	0	0	0	0	0	0	0	0	0	0	0	0	0	0	0	0	0	0	1	0	1	0	0	0	0	0	0	0	0	0	1
ENSG00000223382	0	0	0	0	0	0	0	0	0	0	0	0	0	0	0	0	0	0	0	0	0	0	1	0	0	0	0	0	0	0	0	0	0	0	0	0	0	0	0	0	0	0	0	0	0	0	0	0	0
ENSG00000222784	0	0	0	0	0	0	0	0	0	0	0	0	0	0	0	0	0	0	0	0	0	0	0	0	0	0	0	0	0	0	0	0	0	0	0	0	0	0	0	0	0	0	0	0	0	0	0	0	0
ENSG00000235143	0	0	9	0	0	0	0	0	0	0	0	0	0	0	0	0	0	0	0	0	0	0	0	0	0	0	0	0	0	0	0	0	0	0	0	0	0	0	0	0	0	0	0	0	0	0	0	0	0
ENSG00000162512	0	0	0	0	0	0	1	0	0	0	0	1	0	0	14	0	0	0	2	3	0	0	3	11	4	0	0	0	0	0	0	4	0	0	26	0	0	0	14	8	0	0	1	1	0	0	0	0	1
ENSG00000134644	6	5	30	15	78	16	242	66	21	3	19	4	123	114	60	0	113	4	15	15	13	9	26	99	62	76	51	34	73	4	30	14	6	36	96	3	5	1	42	101	102	3	119	7	6	3	8	71	14
ENSG00000200154	0	0	0	0	0	0	0	0	0	0	0	0	0	0	0	0	0	0	0	0	0	0	0	0	0	0	0	0	0	0	0	0	0	0	0	0	0	0	0	0	0	0	0	0	0	0	0	0	0
ENSG00000202107	0	0	0	0	0	0	0	0	0	0	0	0	0	0	0	0	0	0	0	0	0	0	0	0	0	0	0	0	0	0	0	0	0	0	0	0	0	0	0	0	0	0	3	0	0	0	0	0	0
ENSG00000200181	0	0	0	0	0	0	0	0	0	0	0	0	0	0	0	0	0	0	0	0	0	0	0	0	0	0	0	0	0	0	0	0	0	0	1	0	0	0	0	0	0	0	0	0	0	0	0	0	0
ENSG00000237329	0	0	29	0	0	11	18	0	27	0	0	0	0	0	0	0	0	0	0	0	0	0	8	6	0	4	0	0	0	0	0	0	0	0	27	0	3	0	0	6	1	0	79	0	0	0	0	0	4
ENSG00000232768	0	0	19	0	0	1	0	0	0	0	0	0	0	0	0	0	0	0	0	0	0	0	0	1	0	0	0	0	0	0	0	0	0	0	9	0	1	0	0	11	0	0	25	0	0	0	0	0	2
ENSG00000215900	0	0	0	0	0	0	0	0	0	0	0	0	0	0	0	0	0	0	0	0	0	0	0	0	0	0	0	0	0	0	0	0	0	0	0	0	0	0	0	0	0	0	0	0	0	0	0	0	0
ENSG00000225142	0	0	0	0	0	0	0	0	0	0	0	0	0	0	0	0	0	0	0	0	0	0	0	0	0	0	0	0	0	0	0	0	0	0	0	0	0	0	0	0	0	0	0	1	0	0	0	0	0
ENSG00000084628	0	0	1	0	0	0	0	0	0	0	5	0	0	0	0	0	0	0	0	0	0	0	0	0	0	1	0	0	0	0	0	0	0	0	0	0	0	0	3	0	0	0	1	1	0	0	0	0	0
ENSG00000060688	0	7	65	3	5	5	29	25	0	18	3	0	26	44	0	0	43	1	1	4	9	4	5	35	32	15	30	18	28	7	18	20	0	29	25	0	23	0	5	17	36	24	29	3	0	0	0	18	7
ENSG00000229447	0	0	0	0	0	0	0	0	0	0	0	0	0	0	0	0	0	0	0	0	0	0	0	0	0	0	0	0	0	0	0	0	0	0	5	0	0	0	0	1	0	0	0	0	0	0	0	0	0
ENSG00000121766	0	11	19	125	64	29	438	288	0	40	4	39	155	252	71	0	243	3	53	86	144	46	0	245	209	221	143	175	187	40	257	90	8	195	127	3	48	9	97	196	252	115	50	18	13	1	39	342	75
ENSG00000229044	1135	1809	102	1667	1648	1464	986	1162	414	2001	917	129	708	1006	274	1022	1370	1061	955	1321	2006	1851	11	701	910	1036	523	1254	1523	1773	1631	1106	201	945	738	1088	1147	1262	258	677	1262	568	203	1258	1300	2824	1837	1084	1203
ENSG00000121769	0	4	20	12	4	14	16	21	0	2	19	1	2	0	1	0	1	0	0	1	0	0	0	0	0	11	1	0	0	2	0	3	0	0	1	4	3	0	2	7	4	0	15	8	14	0	0	14	2
ENSG00000168528	0	0	4	0	0	0	1	0	0	0	8	0	0	0	0	0	0	0	1	0	0	0	9	2	2	0	0	0	0	0	0	0	0	0	22	0	0	0	0	13	0	3	3	3	0	0	0	0	0
ENSG00000268950	0	0	0	0	0	2	0	0	0	0	0	0	1	0	0	0	0	0	2	0	0	0	0	0	2	0	0	2	2	5	2	3	0	0	20	0	0	0	0	0	0	0	21	7	0	0	0	0	0
ENSG00000215899	0	0	2	0	0	0	0	0	0	0	0	0	0	0	0	0	0	0	0	0	0	0	0	0	0	0	0	1	0	0	0	0	0	0	0	0	0	0	0	0	0	0	1	0	0	0	0	0	0
ENSG00000206981	0	0	0	0	0	0	0	0	0	0	0	0	0	0	0	0	0	0	0	0	0	0	0	0	0	0	0	0	0	0	0	0	0	0	0	0	0	0	0	0	0	0	0	0	0	0	0	0	0
ENSG00000228682	0	0	0	0	0	0	0	0	0	0	0	0	0	0	0	0	0	0	0	0	0	0	0	0	0	0	0	0	0	0	0	0	0	0	0	0	0	0	0	5	0	0	0	0	0	0	0	0	0
ENSG00000223907	0	0	13	0	0	0	0	0	0	0	5	0	0	0	0	0	0	0	0	0	0	0	0	0	0	0	0	0	0	0	0	0	0	0	0	0	0	0	3	0	0	0	0	0	0	0	0	0	0
ENSG00000229167	0	0	1	0	0	0	0	0	0	0	0	0	0	0	0	0	0	0	0	0	0	0	0	0	0	0	0	0	0	0	0	0	0	0	0	0	0	0	0	0	0	0	0	0	0	0	0	0	0
ENSG00000142910	0	0	3	0	0	0	3	2	0	0	1	2	7	0	0	0	0	0	2	0	0	0	1	0	0	0	0	0	0	0	0	0	0	0	1	1	0	0	0	0	0	4	2	1	0	0	0	0	7
ENSG00000121764	2	79	47	122	60	97	165	37	24	65	25	10	22	93	37	472	59	3	92	146	94	65	0	21	19	8	4	83	151	118	15	108	5	4	19	73	100	59	45	38	30	1	37	18	57	0	101	49	105
ENSG00000162517	0	6	7	29	0	21	172	124	2	6	2	4	85	130	0	1	90	0	29	35	41	11	0	92	87	40	80	41	56	3	75	24	0	65	113	0	31	0	33	39	64	10	41	9	2	0	0	144	20
ENSG00000235790	0	17	19	0	0	1	6	0	0	1	8	0	6	0	39	0	0	0	3	5	0	2	10	4	2	0	0	2	0	5	0	11	6	3	9	5	2	3	0	12	1	1	45	0	0	0	0	10	11
ENSG00000264078	0	0	0	0	0	0	0	0	0	0	0	0	0	0	0	0	0	0	0	0	0	0	0	0	0	0	0	0	0	0	0	0	0	0	0	0	0	0	0	1	0	0	0	0	0	0	0	0	0
ENSG00000084636	0	0	1	0	0	0	0	0	0	0	6	3	0	0	0	0	1	0	0	0	0	0	19	0	0	0	0	0	0	0	0	0	0	1	0	0	0	0	0	7	0	0	13	1	0	1	0	0	4
ENSG00000121753	0	0	13	0	0	0	0	1	0	0	2	3	0	0	0	0	0	0	0	0	0	0	9	0	0	0	0	0	0	0	0	0	0	0	10	0	0	0	5	0	0	1	1	0	0	1	0	0	0
ENSG00000266580	0	0	0	0	0	0	0	0	0	0	0	0	0	0	0	0	0	0	0	0	0	0	0	0	0	0	0	0	0	0	0	0	0	0	0	0	0	0	0	0	0	0	0	0	0	0	0	0	0
ENSG00000254545	56	80	0	42	209	117	167	173	188	116	73	36	15	140	210	0	133	0	94	219	111	62	0	72	204	32	52	70	171	56	190	184	34	89	63	49	108	51	67	93	101	213	10	89	47	1	140	81	79
ENSG00000134668	25	16	3	24	161	20	336	164	3	34	0	33	91	333	49	0	259	0	32	72	41	26	0	309	569	160	121	42	106	17	285	48	25	113	154	0	58	0	165	114	239	414	10	13	17	0	17	90	35
ENSG00000203620	0	0	4	0	0	0	1	0	0	0	0	0	0	0	0	0	0	0	0	3	0	0	0	0	0	0	0	0	0	0	0	1	0	2	0	0	0	0	0	0	1	0	0	0	0	0	0	0	0
ENSG00000269967	0	0	0	0	0	0	0	0	0	0	0	0	0	0	1	0	0	0	0	0	0	0	15	4	0	0	0	1	0	0	0	0	0	0	1	0	0	0	0	0	1	0	2	0	0	0	0	0	0
ENSG00000184007	29	104	41	367	1169	153	2424	1817	105	117	22	235	1918	2180	240	195	1922	74	289	272	435	90	15	1607	1553	1994	963	429	769	73	1425	308	41	1694	1833	10	158	11	737	984	1544	569	318	166	45	88	52	2604	223
ENSG00000212673	0	22	39	0	0	1	14	0	0	0	4	0	2	0	109	0	1	0	0	1	0	0	22	16	0	0	0	0	0	0	11	0	0	0	135	0	6	0	0	37	1	0	223	0	5	0	0	0	1
ENSG00000228634	5	0	64	6	26	9	17	8	24	0	15	0	3	10	27	0	0	0	6	7	18	2	1	42	3	2	6	9	3	9	1	0	0	4	230	1	2	0	0	49	3	0	137	37	0	0	0	13	0
ENSG00000121774	1	2	13	9	6	8	50	18	1	6	8	7	82	71	0	0	15	2	17	15	24	2	11	100	34	63	32	19	7	1	35	21	0	37	115	0	8	1	17	75	78	82	120	4	0	3	3	41	16
ENSG00000203325	0	10	30	0	0	0	5	0	0	0	9	0	10	0	0	0	0	0	2	3	0	0	5	1	1	0	0	0	0	0	0	0	0	0	6	0	0	0	0	5	0	35	61	0	0	0	0	14	7
ENSG00000121775	0	0	0	38	15	9	82	64	29	21	5	3	9	89	2	0	164	0	7	114	61	9	18	65	20	20	15	14	81	15	3	43	0	24	34	1	30	3	16	68	17	19	14	2	12	0	0	227	32
ENSG00000266203	0	0	0	0	0	0	0	0	0	0	0	0	0	0	0	0	0	0	0	0	0	0	0	0	0	0	0	0	0	0	0	0	0	0	0	0	0	0	0	0	0	0	0	0	0	0	0	0	0
ENSG00000025800	0	6	39	19	20	2	109	30	0	8	12	8	53	95	0	0	30	3	5	8	9	9	6	35	24	32	17	11	10	3	2	2	1	15	34	0	4	0	33	23	45	61	41	2	0	0	0	72	8
ENSG00000250135	0	0	0	0	0	0	0	0	0	0	0	0	0	0	0	0	0	0	0	0	0	0	0	0	0	0	0	0	0	0	0	0	0	0	0	0	0	0	0	0	0	0	0	0	0	0	0	0	0
ENSG00000084652	0	25	44	1	36	2	81	43	12	0	10	3	39	33	34	0	12	1	8	7	0	2	8	65	34	26	9	4	13	4	16	0	11	10	97	0	10	0	14	47	60	5	72	2	1	0	1	63	11
ENSG00000160050	0	2	33	0	0	6	16	12	2	5	17	3	3	0	20	0	0	1	0	0	0	0	2	4	9	2	1	4	3	0	0	0	0	3	23	0	3	4	1	31	2	0	25	0	0	0	0	9	0
ENSG00000224066	3	0	20	0	0	3	17	7	3	4	5	2	4	4	0	0	0	0	16	4	1	0	5	2	5	0	2	1	5	1	7	0	4	0	14	5	2	2	0	0	4	3	12	6	1	0	2	2	6
ENSG00000160051	0	2	26	0	0	0	5	0	0	0	2	0	2	0	2	0	0	0	0	0	1	0	18	0	0	0	0	1	0	0	0	0	0	1	58	0	2	0	0	18	0	0	39	0	1	0	0	0	0
ENSG00000222046	0	0	23	0	0	0	21	2	0	0	0	0	2	0	56	0	0	0	0	2	12	0	8	3	0	6	0	2	0	3	0	8	0	1	15	1	0	0	0	35	5	0	42	0	0	0	2	0	5
ENSG00000160055	4	0	0	0	0	4	19	13	0	1	1	0	13	22	0	0	1	1	5	4	0	3	9	14	5	1	3	0	14	3	0	0	0	2	8	0	5	0	0	22	7	0	11	1	0	0	0	19	7
ENSG00000084623	4	38	6	19	8	14	92	47	1	4	8	5	68	19	9	0	26	41	41	19	18	24	2	104	51	43	59	13	29	8	49	5	12	48	212	10	14	17	4	60	83	76	131	6	19	1	6	40	21
ENSG00000220785	0	0	15	0	0	0	1	0	0	0	0	0	0	0	0	0	7	0	0	0	0	0	16	0	0	0	0	1	0	0	0	0	0	0	1	0	0	0	4	3	0	0	20	0	0	0	0	0	0
ENSG00000183615	16	0	0	0	0	0	0	0	0	0	0	0	0	0	0	0	0	1	0	0	0	0	0	0	0	0	0	0	0	0	0	0	0	0	0	0	0	0	0	0	7	0	0	0	0	0	0	0	0
ENSG00000182866	0	27	9	13	0	9	61	0	0	2	1	6	57	68	0	0	7	10	10	1	17	0	0	13	19	10	11	3	48	0	22	8	0	19	9	0	7	0	1	55	50	0	49	2	38	1	0	0	6
ENSG00000252450	0	0	0	0	0	0	0	0	0	0	0	0	0	0	0	0	0	0	0	0	0	0	0	0	0	0	0	0	0	0	0	0	0	0	0	0	0	0	0	0	0	0	0	0	0	0	0	0	0
ENSG00000116478	0	12	16	9	2	4	100	47	0	15	0	9	90	22	42	0	50	6	8	12	48	18	8	71	64	56	41	26	46	5	52	19	1	51	103	0	7	2	46	46	99	145	92	1	18	0	37	147	14
ENSG00000175130	0	0	7	0	0	1	14	0	0	0	0	0	20	3	0	0	0	1	3	1	0	0	22	6	15	0	5	2	0	0	2	7	6	5	16	0	1	0	5	5	0	1	21	1	0	0	0	11	0
ENSG00000233775	0	0	0	0	0	0	0	0	0	0	0	0	0	0	0	0	0	0	0	0	0	0	0	0	0	0	0	0	0	0	0	0	0	0	0	0	0	0	0	0	0	0	3	0	0	0	0	0	0
ENSG00000162526	37	72	114	32	114	87	232	174	145	112	20	28	28	4	32	168	67	26	50	158	39	43	19	48	22	9	31	115	154	54	72	74	19	46	79	90	107	25	23	106	55	297	115	104	75	396	43	135	64
ENSG00000225828	0	0	1	1	0	6	44	30	0	0	1	1	9	18	11	0	14	1	5	5	0	2	1	20	0	8	3	7	9	0	6	0	0	9	13	0	2	0	3	10	3	14	13	1	0	0	4	6	0
ENSG00000160058	0	9	4	67	29	24	390	294	54	8	11	10	109	40	53	0	131	3	20	64	68	23	1	180	101	140	67	95	122	6	87	63	7	90	164	4	40	0	127	107	191	461	76	13	0	1	20	415	31
ENSG00000224333	0	0	0	0	0	0	0	0	0	0	0	1	0	0	0	0	0	0	0	0	0	0	0	0	0	0	0	0	0	0	0	0	0	0	0	0	0	0	0	0	0	0	0	0	0	0	0	0	0
ENSG00000270850	0	0	0	0	0	0	0	0	0	0	0	0	0	0	0	0	0	0	0	0	0	0	0	0	0	0	0	0	0	0	0	0	0	0	0	0	0	0	0	0	0	0	0	0	0	0	0	0	0
ENSG00000229259	0	0	0	0	0	0	0	0	0	0	0	0	0	0	0	0	0	0	0	0	0	0	0	0	0	0	0	0	0	0	0	0	0	0	0	0	0	0	0	0	0	0	0	0	0	0	0	0	0
ENSG00000263529	0	0	0	0	0	0	0	0	0	0	0	0	0	0	0	0	0	0	0	0	0	0	0	0	0	0	0	0	0	0	0	0	0	0	0	0	0	0	0	0	0	0	0	0	0	0	0	0	0
ENSG00000254553	0	0	0	0	0	0	0	0	0	0	0	0	0	0	0	0	0	0	0	0	0	0	0	0	0	0	0	0	0	0	0	0	0	0	0	0	0	0	0	0	0	0	0	0	0	0	0	0	0
ENSG00000273274	0	0	58	0	0	0	0	0	0	0	11	8	0	0	0	0	0	0	0	0	0	0	5	0	0	0	0	0	0	0	0	1	0	0	0	0	0	0	28	0	0	0	0	13	0	0	0	0	0
ENSG00000160062	0	0	13	0	0	0	0	0	0	0	10	0	0	0	0	0	0	0	6	0	0	0	0	0	0	0	0	0	0	0	0	0	0	0	2	0	0	0	14	0	0	0	10	0	0	0	0	0	0
ENSG00000176261	0	21	23	2	16	6	69	51	1	2	1	6	34	15	0	0	19	2	26	4	2	16	23	24	20	38	35	6	10	0	15	8	0	27	52	0	12	0	14	32	21	123	13	4	2	0	7	36	4
ENSG00000200591	0	0	0	0	0	0	0	0	0	0	0	0	0	0	0	0	0	0	0	0	0	0	0	0	0	0	0	0	0	0	0	0	0	0	0	0	0	0	0	0	0	0	2	0	0	0	0	0	0
ENSG00000162521	0	7	13	49	99	54	424	149	19	12	2	37	154	296	128	0	244	5	61	81	52	58	1	167	179	168	80	65	113	9	106	24	12	92	166	2	24	0	66	219	188	63	92	16	42	0	16	230	52
ENSG00000162520	419	488	719	242	440	371	371	241	354	415	573	39	597	342	147	641	497	442	483	1094	568	363	58	296	362	438	226	506	362	446	357	485	146	435	576	406	400	511	175	273	546	278	577	514	217	3	278	362	435
ENSG00000224409	0	0	0	0	0	0	0	0	0	0	0	0	0	0	0	0	0	0	0	0	0	0	0	0	0	0	0	0	0	0	0	0	0	0	0	0	0	0	0	0	0	0	0	0	0	0	0	0	0
ENSG00000162522	0	0	0	0	0	0	13	1	0	0	0	0	0	2	0	0	0	0	0	1	0	0	0	1	0	0	0	0	0	0	0	0	0	0	3	0	0	0	0	1	6	4	29	2	0	0	0	0	0
ENSG00000134684	0	0	6	2	8	5	81	28	2	0	0	0	38	0	1	0	10	3	1	8	1	1	5	25	12	4	32	11	5	1	13	2	1	13	34	15	4	0	17	21	18	2	94	0	0	0	1	24	4
ENSG00000116497	0	0	79	0	10	1	52	10	8	0	2	1	26	45	0	0	16	1	4	3	0	0	21	16	10	12	9	2	11	0	2	3	0	5	26	0	0	0	9	42	24	0	59	0	24	0	0	1	10
ENSG00000160097	0	0	27	0	4	0	4	1	0	0	9	0	0	0	0	0	0	0	0	0	0	0	0	0	0	0	0	0	0	0	0	0	0	0	0	0	0	0	0	1	0	0	0	0	0	1	0	0	0
ENSG00000121905	0	0	0	0	0	0	0	0	0	0	0	0	0	0	0	0	0	0	0	0	0	0	0	0	0	0	0	0	0	0	0	0	0	0	0	0	0	0	0	0	1	0	2	0	0	0	0	0	1
ENSG00000121900	0	0	0	0	0	0	0	0	0	0	0	1	0	0	0	0	0	0	0	0	0	0	0	0	0	0	0	0	0	0	0	0	0	0	0	0	0	0	0	0	0	0	0	0	0	0	0	0	0
ENSG00000221423	0	0	0	0	0	0	0	0	0	0	0	0	0	0	0	0	0	0	0	0	0	0	0	0	0	0	0	0	0	0	0	0	0	0	0	0	0	0	0	0	0	0	6	0	0	0	0	0	0
ENSG00000116514	0	30	12	4	204	29	137	118	0	24	27	2	167	348	1	240	301	9	18	27	38	15	55	732	257	191	86	36	31	3	255	8	3	114	1528	0	21	1	70	736	136	84	1134	30	0	4	9	216	20
ENSG00000267885	13	15	5	23	34	39	22	7	2	8	0	1	5	7	11	0	1	10	9	28	14	27	0	3	16	2	1	28	4	11	26	13	0	3	36	27	12	8	9	2	35	150	6	10	21	0	20	4	7
ENSG00000217644	12	69	7	17	130	83	34	24	31	25	19	1	12	15	0	0	51	29	14	108	58	49	0	41	69	7	8	87	35	33	146	41	36	11	113	60	33	10	13	22	56	119	163	37	11	0	70	30	47
ENSG00000239670	0	0	0	19	1	1	21	0	0	18	0	0	0	0	0	0	0	0	3	0	6	0	0	2	0	0	1	1	6	1	0	0	0	0	0	5	1	0	0	4	0	0	6	0	0	0	4	19	7
ENSG00000236065	0	19	49	4	19	2	10	0	0	0	18	0	3	0	0	0	1	0	4	14	2	2	0	12	0	4	0	5	9	11	0	4	0	5	20	0	4	3	0	23	8	0	154	1	0	0	6	19	1
ENSG00000004455	0	17	34	0	1	1	35	20	0	6	2	2	32	14	0	0	6	6	17	4	0	1	2	29	11	13	15	8	0	3	4	2	3	11	33	0	6	0	8	43	33	2	82	2	0	0	0	16	10
ENSG00000142920	4	0	8	0	0	0	5	0	0	0	0	0	2	0	0	0	0	0	0	0	0	0	0	6	1	0	0	0	0	4	5	0	0	0	8	0	0	8	2	1	0	0	7	1	0	0	0	0	0
ENSG00000116525	0	0	12	0	7	5	12	7	0	0	1	0	2	1	0	0	12	1	0	0	0	0	0	9	3	1	5	6	14	1	8	4	0	5	17	0	0	1	24	20	4	0	41	0	0	0	0	27	1
ENSG00000160094	7	12	0	0	9	8	58	75	0	12	2	0	137	74	56	0	73	0	17	14	1	30	10	110	135	102	67	20	7	7	95	0	0	70	142	0	16	6	21	61	85	51	21	11	0	0	9	49	4
ENSG00000270115	0	0	0	0	0	0	0	0	0	0	0	0	0	0	0	0	0	0	0	0	0	0	0	1	0	0	0	0	0	0	0	0	0	0	3	0	0	0	0	0	0	0	0	0	0	0	0	0	0
ENSG00000256142	0	0	0	0	0	0	0	0	0	0	0	0	0	0	0	0	0	0	0	0	0	0	0	0	0	0	0	0	0	0	0	0	0	0	0	0	0	0	0	0	0	0	0	0	0	0	0	0	0
ENSG00000184389	0	0	0	0	0	0	0	0	0	0	0	0	0	0	0	0	0	0	0	0	0	0	0	0	0	0	0	0	0	0	0	0	0	0	0	0	0	0	0	0	0	0	0	0	0	0	0	0	0
ENSG00000225313	0	13	133	0	0	1	0	0	0	0	0	0	0	0	0	0	0	0	6	0	0	0	0	5	0	0	0	0	0	0	0	0	0	0	0	0	0	0	0	7	0	0	51	0	0	0	0	0	0
ENSG00000134686	0	0	0	0	0	9	42	9	0	0	0	0	35	74	0	0	0	5	16	8	0	1	1	32	11	9	19	6	5	0	32	0	0	5	21	0	6	0	3	28	35	0	55	1	0	0	0	22	1
ENSG00000266239	0	0	0	0	0	0	0	0	0	0	0	0	0	0	0	0	0	0	0	0	0	0	0	0	0	0	0	0	0	0	0	0	0	0	0	0	0	0	0	0	0	0	0	0	0	0	0	0	0
ENSG00000222112	0	0	0	0	0	0	0	0	0	0	0	0	0	0	0	0	0	0	0	0	0	0	0	0	0	0	0	0	0	0	0	0	0	0	0	0	0	0	0	0	0	0	0	0	0	0	0	0	0
ENSG00000233246	0	1	0	0	0	0	0	0	0	0	5	0	0	0	0	0	0	0	0	0	0	0	0	0	0	0	0	0	0	0	0	0	0	0	0	0	0	0	0	0	0	0	2	0	0	0	0	0	0
ENSG00000221225	0	0	0	0	0	0	0	0	0	0	0	0	0	0	0	0	0	0	1	0	0	0	0	0	0	0	0	0	0	0	0	0	0	0	0	0	0	0	0	0	0	0	0	0	0	0	0	0	0
ENSG00000234512	0	0	14	0	0	0	0	0	0	0	0	0	0	0	0	0	0	0	0	0	0	0	0	0	0	0	0	0	0	0	0	0	0	0	0	0	0	0	0	0	0	0	0	0	0	0	0	0	0
ENSG00000121903	0	0	0	0	0	0	6	0	0	0	7	0	0	0	0	0	0	0	0	0	0	0	17	4	0	0	0	1	0	0	0	0	0	0	0	0	0	0	6	0	11	0	1	1	0	0	0	0	0
ENSG00000235907	0	0	0	0	0	0	0	0	0	0	0	0	0	0	0	0	0	0	0	0	0	0	0	0	0	0	0	0	0	0	0	0	0	0	0	0	0	0	0	0	0	0	0	0	0	0	0	0	0
ENSG00000121904	0	0	45	0	0	0	0	0	0	0	25	1	0	0	0	0	0	0	0	0	0	0	25	0	1	0	0	0	0	1	0	0	0	3	1	0	0	0	9	1	0	0	0	8	0	0	0	0	0
ENSG00000227000	0	0	1	0	0	0	0	0	0	0	0	0	0	0	0	0	0	0	0	0	0	0	0	0	0	0	0	0	0	0	0	0	5	0	0	0	0	0	0	0	0	0	0	0	0	0	0	0	0
ENSG00000176256	0	0	6	0	0	0	0	0	0	0	0	0	0	0	0	0	0	0	0	0	0	0	7	0	0	0	0	0	0	0	0	0	0	0	0	0	0	0	0	0	0	0	0	0	0	0	0	0	0
ENSG00000231163	0	0	33	0	0	0	0	0	0	0	0	0	0	0	0	0	0	0	0	0	0	0	11	0	0	0	0	0	0	0	0	0	0	0	0	0	0	0	0	1	0	0	0	0	0	0	0	0	0
ENSG00000201148	0	0	0	0	0	0	0	0	0	0	0	0	0	0	0	0	0	0	0	0	0	0	0	0	0	0	0	0	0	0	0	0	0	0	0	0	0	0	0	0	0	0	0	0	0	0	0	0	0
ENSG00000142698	0	0	1	0	0	0	0	0	0	0	0	2	0	0	0	0	0	0	0	0	0	0	0	0	0	0	0	0	0	0	0	0	0	0	0	0	0	0	0	0	0	0	0	1	0	0	0	0	0
ENSG00000221053	0	0	0	0	0	0	0	0	0	0	0	0	0	0	0	0	0	0	0	0	0	0	0	0	0	0	0	0	0	0	0	0	0	0	0	0	0	0	0	0	0	0	0	0	0	0	0	0	0
ENSG00000270241	0	0	4	0	0	0	0	0	0	0	0	0	0	0	0	0	0	0	0	0	0	0	0	0	0	0	0	0	0	0	0	0	0	0	0	0	0	0	0	0	0	0	0	0	0	0	0	0	0
ENSG00000207941	0	0	0	0	0	0	0	0	0	0	0	0	0	0	0	0	0	0	0	0	0	0	0	0	0	0	0	0	0	0	0	0	0	0	0	0	0	0	0	0	0	0	0	0	0	0	0	0	0
ENSG00000163866	0	0	46	2	1	4	58	9	0	2	8	0	10	67	0	0	15	2	10	7	0	2	0	24	7	23	6	7	6	1	3	0	0	14	12	0	8	0	9	21	11	0	25	5	6	0	1	21	1
ENSG00000189280	5	86	0	21	12	18	67	15	5	12	0	5	5	2	0	0	23	9	4	44	7	2	0	1	4	1	6	23	39	5	32	14	0	20	0	6	22	9	13	0	18	133	2	9	0	0	12	22	6
ENSG00000189433	0	21	0	0	0	17	33	28	4	8	0	4	0	17	0	0	3	0	29	16	0	1	0	5	12	3	2	6	5	8	2	20	0	3	0	1	7	10	2	7	12	0	0	2	0	0	5	0	2
ENSG00000255811	0	0	0	0	0	0	0	0	0	0	0	0	0	0	0	0	1	0	0	1	1	0	0	0	0	0	0	0	0	0	0	0	0	0	0	0	0	0	0	0	0	0	0	0	0	0	0	0	0
ENSG00000216162	0	0	0	0	0	0	0	0	0	0	0	0	0	0	0	0	0	0	0	0	0	0	0	0	0	0	0	0	0	0	0	0	0	0	0	0	0	0	0	0	0	0	0	0	0	0	0	0	0
ENSG00000188910	1	0	0	0	0	0	0	0	0	0	2	0	0	0	0	0	0	0	0	0	0	0	0	0	0	0	1	3	0	0	0	0	0	0	0	0	0	0	0	0	0	0	0	0	0	0	0	0	0
ENSG00000187513	0	0	0	10	6	0	0	15	0	0	1	0	0	0	0	0	0	0	0	0	0	0	2	0	0	0	0	6	0	7	0	0	0	0	0	0	0	0	0	0	1	0	0	0	0	0	0	1	2
ENSG00000230163	0	6	15	0	0	2	6	0	0	0	9	0	3	0	0	0	1	0	6	12	0	1	0	3	3	0	0	6	2	0	0	13	0	0	17	0	4	2	8	2	0	0	10	3	0	0	2	0	0
ENSG00000116544	0	0	0	0	0	0	0	4	0	0	0	0	0	0	0	0	0	0	2	0	0	0	0	2	0	0	3	0	0	1	0	0	0	0	0	0	0	0	0	0	0	0	1	3	0	5	0	0	0
ENSG00000252728	0	0	6	0	0	0	0	0	0	0	0	0	0	0	0	0	0	0	0	0	0	0	0	0	0	0	0	0	0	0	0	0	2	0	0	0	0	0	0	0	0	0	0	0	0	0	0	0	0
ENSG00000241014	0	0	0	0	0	2	1	5	0	0	0	0	3	0	0	0	0	0	0	0	0	0	0	4	1	0	0	0	0	0	0	0	0	0	0	0	1	0	0	2	1	0	8	1	0	0	0	0	3
ENSG00000271741	0	0	0	0	0	0	0	0	0	0	0	0	0	0	0	0	0	0	0	0	0	0	0	0	0	0	0	0	0	0	0	0	0	0	0	0	0	0	0	0	0	0	0	0	0	0	0	0	0
ENSG00000243749	0	0	0	0	0	0	0	0	0	0	0	0	0	0	0	0	0	0	0	0	0	0	0	0	0	0	0	0	0	0	0	0	0	0	0	0	0	0	0	0	0	0	0	0	0	0	0	0	0
ENSG00000163867	0	1	8	0	0	0	14	4	0	0	5	0	8	0	0	67	0	3	0	0	0	0	0	5	13	4	16	2	7	2	4	9	5	7	30	2	0	0	0	16	22	0	6	0	0	0	0	7	11
ENSG00000233940	0	0	0	0	0	0	0	0	0	0	0	0	0	0	0	0	0	0	0	0	0	0	0	0	0	0	0	0	0	0	0	0	0	0	0	0	0	0	0	0	0	0	0	0	0	0	0	0	0
ENSG00000197056	2	0	37	31	32	11	19	51	0	0	1	5	76	98	0	0	22	1	19	12	9	7	0	62	68	84	35	12	13	17	37	2	0	67	155	0	14	0	10	32	57	40	17	0	0	0	0	44	10
ENSG00000228348	0	0	0	3	0	0	0	0	0	0	0	0	0	0	0	0	0	0	0	0	0	0	0	0	0	0	0	0	0	0	0	0	0	1	0	0	0	0	1	0	0	0	0	0	0	0	0	0	0
ENSG00000116560	18	16	53	13	21	12	517	93	35	0	4	13	157	155	85	0	71	16	55	43	22	12	0	267	92	94	81	45	50	5	79	13	0	45	670	3	13	2	21	282	172	43	649	9	0	3	6	159	21
ENSG00000201868	0	0	0	0	0	0	0	0	0	0	0	0	0	0	0	0	0	0	0	0	0	0	0	0	0	0	0	0	0	0	0	0	0	0	0	0	0	0	0	0	0	0	0	0	0	0	0	0	0
ENSG00000263591	0	0	0	0	0	0	0	0	0	0	0	0	0	0	0	0	0	0	0	0	0	0	0	0	0	0	0	0	0	0	0	0	0	0	0	0	0	0	0	0	0	0	0	0	0	0	0	0	0
ENSG00000146463	16	9	155	28	358	37	312	472	10	23	20	22	650	617	81	0	603	26	76	44	24	7	10	396	520	704	373	73	150	12	445	37	3	444	720	3	37	3	131	234	484	63	93	36	0	1	13	264	67
ENSG00000240374	0	0	11	0	0	0	0	0	0	0	0	0	0	0	0	0	0	0	0	0	0	0	0	0	0	0	0	0	0	0	0	0	0	0	12	0	0	0	0	7	0	0	7	0	0	0	0	0	0
ENSG00000201542	0	0	0	0	0	0	0	0	0	0	0	0	0	0	0	0	0	0	0	0	0	0	0	0	0	0	0	0	0	0	0	0	0	0	0	0	0	0	0	0	0	0	0	0	0	0	0	0	0
ENSG00000229994	0	0	0	0	0	0	1	0	0	0	0	0	0	0	0	0	0	0	0	0	0	0	0	7	0	0	1	0	0	0	4	0	0	0	0	0	0	0	0	0	0	0	1	0	0	0	0	0	0
ENSG00000227409	466	825	120	664	1224	674	402	690	144	1096	274	83	427	621	669	514	1182	215	677	335	666	783	74	156	266	233	166	502	837	933	407	629	92	231	374	711	668	1087	196	299	275	297	100	370	797	6	858	640	412
ENSG00000202129	0	0	0	0	0	0	0	0	0	0	0	0	0	0	0	0	0	0	0	0	0	0	0	0	0	0	0	0	0	0	0	0	0	0	0	0	0	0	0	0	0	0	0	0	0	0	0	0	0
ENSG00000142687	7	11	33	0	19	1	47	22	0	2	37	1	19	83	55	0	56	2	12	9	8	0	2	60	18	31	16	5	10	0	20	7	0	14	41	0	4	0	14	64	47	21	41	8	4	0	0	45	10
ENSG00000236274	0	0	1	0	0	0	1	0	0	0	7	0	0	0	0	0	0	0	0	0	0	0	0	8	0	0	0	0	0	0	0	0	15	0	0	0	0	0	0	3	0	0	19	0	0	0	0	0	0
ENSG00000020129	0	0	37	0	0	0	2	0	0	0	1	1	6	0	0	0	0	0	0	1	0	0	0	8	1	3	0	5	2	0	1	5	0	0	1	0	0	0	1	3	2	1	13	0	0	8	1	11	0
ENSG00000239636	0	0	5	0	0	0	0	0	0	0	0	0	0	0	38	0	0	0	4	0	0	0	0	1	0	2	0	0	0	0	0	0	0	1	8	0	0	0	0	1	0	0	5	0	0	0	0	0	2
ENSG00000116819	0	0	7	0	0	3	3	0	3	0	0	0	0	0	0	0	0	0	0	0	0	0	0	0	1	0	0	0	0	0	0	0	0	0	0	0	0	0	0	27	0	0	11	0	0	0	0	0	0
ENSG00000126067	0	21	11	3	1	0	58	60	0	0	1	0	17	52	0	10	8	2	18	14	5	5	0	42	17	15	11	3	6	13	36	11	0	27	78	0	6	2	13	52	36	1	69	15	0	0	0	22	11
ENSG00000239859	0	0	0	0	0	0	0	0	0	0	0	0	0	0	0	0	0	0	0	0	0	0	0	0	0	0	0	0	0	0	0	0	0	0	0	0	0	0	0	0	0	0	0	0	0	0	0	0	0
ENSG00000142686	0	0	11	0	1	0	9	24	0	1	1	0	18	24	0	0	0	1	0	3	0	0	3	11	5	10	3	2	7	0	0	2	0	3	7	0	0	0	10	18	12	0	8	1	0	0	0	0	5
ENSG00000092853	0	1	69	0	0	0	7	2	0	6	0	0	1	0	0	0	19	0	4	1	0	0	35	7	16	6	0	0	20	0	10	0	20	4	4	0	0	0	10	12	0	0	11	5	0	0	0	18	0
ENSG00000232335	0	0	11	22	58	25	0	0	0	7	7	0	5	13	17	0	18	6	3	13	14	5	0	8	3	0	2	18	16	18	11	8	27	0	5	17	11	20	0	19	2	0	7	0	23	14	12	12	10
ENSG00000134698	0	0	70	5	0	3	54	34	0	3	13	8	58	10	68	0	24	5	18	4	2	0	7	99	28	31	16	5	5	1	23	0	0	40	118	0	0	0	11	109	32	0	81	0	0	0	0	0	10
ENSG00000092847	0	23	42	25	91	33	610	356	62	17	36	28	165	178	0	0	275	3	25	37	16	32	26	238	234	169	135	77	169	6	145	35	24	236	317	1	40	1	171	207	310	110	69	32	19	2	0	392	47
ENSG00000271164	0	0	0	0	0	0	0	0	0	0	0	0	0	0	0	0	0	0	0	0	0	0	0	1	0	0	0	0	0	0	0	0	0	0	0	0	0	0	0	0	0	0	0	0	0	0	0	0	0
ENSG00000271914	0	0	8	0	0	0	0	0	0	0	0	0	0	0	0	0	0	0	0	1	0	0	0	0	0	0	0	1	0	0	0	0	0	0	9	0	0	0	0	1	0	0	1	0	0	0	0	0	2
ENSG00000126070	3	9	81	11	192	21	92	105	2	9	28	7	140	75	0	0	177	10	12	24	22	4	36	120	131	128	87	20	59	4	58	8	0	121	136	0	19	0	59	75	110	8	74	3	33	0	12	37	8
ENSG00000271554	208	138	93	69	224	174	125	143	22	178	168	18	132	134	94	126	98	147	111	112	96	149	14	57	104	94	56	104	228	201	111	91	26	90	158	142	101	146	51	57	112	61	91	176	118	0	109	185	120
ENSG00000232862	0	0	57	0	0	0	0	0	0	0	0	0	0	0	0	0	0	0	0	0	0	0	0	1	0	0	0	0	0	0	0	0	0	0	9	0	0	0	0	4	0	0	0	0	0	0	0	0	0
ENSG00000092850	0	0	0	0	0	0	0	0	0	0	1	0	0	0	0	0	0	0	0	0	0	0	0	0	0	0	0	0	0	0	0	0	0	1	0	0	0	0	0	0	0	0	1	1	0	0	0	0	0
ENSG00000116863	0	0	0	0	1	0	3	0	0	0	1	0	1	0	0	0	0	0	0	0	0	0	0	4	0	0	13	1	0	1	12	0	0	1	3	0	0	0	0	1	0	0	19	0	0	0	0	0	1
ENSG00000171812	0	0	6	0	0	0	6	0	0	0	5	0	0	0	0	0	0	0	0	0	0	0	0	11	0	0	0	0	0	0	0	0	0	0	8	0	0	0	0	8	0	0	6	5	0	0	0	0	0
ENSG00000054116	0	0	1	1	1	0	16	41	1	0	0	2	12	0	0	0	0	3	3	10	11	3	1	18	12	14	3	6	20	0	1	3	0	6	15	0	1	0	0	25	12	0	9	0	0	0	6	4	5
ENSG00000116871	1	0	18	17	9	2	85	37	55	6	2	5	32	5	0	0	51	2	13	14	11	3	12	53	28	40	33	15	2	1	6	1	0	8	117	0	4	0	29	64	57	0	40	2	0	1	0	42	3
ENSG00000264592	0	0	0	0	0	0	0	0	0	0	0	0	0	0	0	0	0	0	0	0	0	0	0	0	0	0	0	0	0	0	0	0	0	0	0	0	0	0	0	0	0	0	0	0	0	0	0	0	0
ENSG00000054118	0	11	17	28	5	7	167	40	21	6	12	16	137	37	53	0	80	4	14	10	22	9	2	100	63	86	54	36	35	7	24	13	14	41	106	4	10	1	68	122	130	10	180	3	4	0	7	126	32
ENSG00000231849	0	0	17	0	0	0	45	6	2	0	1	0	0	0	36	0	0	0	0	0	0	0	0	5	0	4	0	0	0	0	0	0	0	0	30	0	0	0	0	20	0	0	83	0	0	0	0	0	0
ENSG00000214193	30	46	0	24	53	88	72	79	78	57	9	16	34	46	66	0	93	21	46	272	69	7	0	43	49	20	11	24	17	24	46	60	1	13	41	19	23	5	14	29	22	172	13	12	42	770	80	63	20
ENSG00000142694	0	15	0	21	0	45	23	39	0	27	0	0	67	78	0	0	22	0	36	143	28	7	0	93	35	13	21	9	33	5	19	9	0	8	43	0	17	2	5	32	27	28	15	4	0	0	20	23	1
ENSG00000116883	0	0	0	0	0	0	13	0	0	0	0	0	1	0	0	0	0	0	0	0	0	0	11	0	0	0	0	0	0	0	0	0	0	0	0	0	0	0	0	0	1	0	4	0	0	0	0	0	0
ENSG00000196182	0	55	13	113	274	101	1134	941	98	26	6	35	313	710	45	27	471	3	95	235	339	58	13	464	500	247	204	262	470	35	347	137	61	384	477	4	141	18	218	379	383	1104	192	11	36	1	57	942	154
ENSG00000181817	0	2	0	1	0	1	51	0	0	2	0	0	6	38	0	0	10	2	8	17	7	3	0	11	0	5	3	24	21	5	0	12	1	3	8	0	8	3	0	44	34	0	2	0	5	0	5	0	10
ENSG00000222821	0	0	0	0	0	0	0	0	0	0	0	0	0	0	0	0	0	0	0	0	0	0	0	0	0	0	0	0	0	0	0	0	0	0	0	0	0	0	0	0	0	0	0	0	0	0	0	0	0
ENSG00000116885	11	0	15	3	0	4	0	0	0	12	9	1	6	0	0	0	0	0	5	8	0	2	11	3	7	0	0	1	3	3	0	0	0	1	5	0	2	0	0	9	0	0	2	1	0	0	4	0	0
ENSG00000201448	0	0	0	0	0	0	0	0	0	0	0	0	0	0	0	0	0	0	0	0	0	0	0	0	0	0	0	0	0	0	0	0	0	0	0	0	0	0	0	0	6	0	0	0	0	0	0	0	0
ENSG00000116898	0	0	6	0	0	0	4	3	0	0	0	2	4	0	0	0	0	2	0	0	0	0	2	4	1	4	3	0	0	1	0	0	0	1	8	0	1	0	0	1	6	0	15	2	0	0	0	0	1
ENSG00000119535	6	0	19	0	0	1	38	1	0	2	5	0	20	61	51	0	0	26	15	1	9	6	88	341	36	30	32	4	8	10	83	0	0	8	991	4	0	0	7	242	44	73	1252	1	0	0	0	0	29
ENSG00000230214	0	0	0	0	0	0	0	0	0	0	1	0	0	0	0	0	0	0	0	0	0	0	0	0	0	0	0	0	0	0	0	0	0	0	0	0	0	0	0	0	0	0	0	0	0	0	0	0	0
ENSG00000234481	0	0	0	0	0	0	0	0	0	0	0	0	0	0	0	0	0	0	0	0	0	0	0	0	0	0	0	0	0	0	0	0	0	0	0	0	0	0	0	0	0	0	0	0	0	0	0	0	0
ENSG00000163873	0	0	13	0	0	0	3	0	0	0	9	2	5	0	0	0	1	0	0	3	0	0	0	0	5	0	0	0	1	0	0	0	0	1	0	0	0	0	0	0	0	0	1	1	0	0	0	0	0
ENSG00000264698	0	0	0	0	0	0	0	0	0	0	0	0	0	0	0	0	0	0	0	0	0	0	0	0	0	0	0	0	0	0	0	0	0	0	0	0	0	0	0	0	0	0	0	0	0	0	0	0	0
ENSG00000207328	0	0	0	0	0	0	0	0	0	0	0	0	0	0	0	0	0	0	0	0	0	0	0	0	0	0	0	0	0	0	0	0	0	0	0	0	0	0	0	0	0	0	0	0	0	0	0	0	0
ENSG00000223944	0	0	2	0	0	0	0	0	0	0	0	0	0	12	0	0	0	0	0	0	0	0	0	0	0	0	0	0	0	0	0	0	0	0	0	0	0	0	0	0	0	0	0	0	0	0	0	0	0
ENSG00000252368	0	0	0	0	0	0	0	0	0	0	0	0	0	0	0	0	0	0	0	0	0	0	0	0	0	0	0	0	0	0	0	0	0	0	0	0	0	0	0	0	0	0	0	0	0	0	0	0	0
ENSG00000230451	0	0	0	0	0	0	0	0	0	0	0	0	0	0	0	0	0	0	0	0	0	0	0	0	0	0	0	0	0	0	0	0	0	0	0	0	0	0	0	0	0	0	0	0	0	0	0	0	0
ENSG00000233621	0	1	13	0	0	5	8	42	23	0	0	4	21	30	0	0	18	0	4	5	0	0	1	2	11	17	6	3	7	5	11	9	0	11	13	2	11	1	0	3	11	25	6	0	0	0	3	10	0
ENSG00000163874	0	0	0	0	0	0	7	1	0	0	1	0	5	0	0	0	0	0	0	0	0	0	4	239	13	7	13	0	0	0	3	0	0	0	392	0	0	0	0	141	0	0	464	2	0	0	0	0	4
ENSG00000163875	2	23	3	28	5	6	44	18	0	0	0	0	47	25	23	0	18	2	12	10	3	1	24	12	32	9	18	7	5	0	8	10	0	11	18	1	8	2	10	37	58	0	26	0	0	0	0	1	3
ENSG00000263675	0	0	0	0	0	0	0	0	0	0	0	0	0	0	0	0	0	0	0	0	0	0	0	0	0	0	0	0	0	0	0	0	0	0	0	0	0	0	0	0	0	0	0	0	0	0	0	0	1
ENSG00000163877	0	30	75	12	0	0	6	16	14	0	4	12	15	9	0	0	0	0	0	3	0	0	0	22	1	2	3	4	10	0	1	2	0	5	33	0	4	0	1	24	11	0	77	2	0	0	1	31	5
ENSG00000232273	0	0	32	0	0	1	25	1	11	0	0	0	0	0	0	0	0	0	0	0	0	0	0	8	0	0	0	0	0	0	0	0	0	0	23	1	0	0	0	7	2	0	42	0	0	0	0	0	3
ENSG00000237749	0	0	6	0	0	0	0	1	0	0	0	0	0	0	0	0	0	0	0	0	0	0	0	0	0	0	0	0	0	0	0	0	0	0	2	0	0	0	0	0	2	0	0	0	0	0	0	0	0
ENSG00000163879	19	0	34	0	0	2	0	0	0	1	0	5	1	0	4	2	0	5	0	2	3	0	0	2	1	0	0	2	0	6	0	0	0	2	8	5	2	10	0	0	0	0	19	5	15	0	2	0	2
ENSG00000134697	8	0	23	4	3	0	24	4	0	0	3	2	7	21	14	0	15	2	1	2	0	1	0	40	22	22	18	1	4	0	16	0	1	7	31	0	0	0	11	11	31	0	28	2	0	0	0	0	2
ENSG00000169218	4	0	16	1	1	8	1	8	11	0	8	9	3	24	4	1	1	48	4	0	10	4	7	2	2	1	5	10	0	3	2	15	3	2	1	6	0	1	10	1	1	0	2	5	8	0	2	4	1
ENSG00000116922	0	0	0	0	0	0	18	8	0	0	1	0	7	0	44	0	0	0	0	0	0	0	1	2	13	0	0	0	0	3	3	1	0	10	0	0	1	0	0	3	0	0	2	0	0	0	0	0	0
ENSG00000134690	0	0	2	7	1	0	1	1	0	0	7	0	0	0	0	0	0	0	0	0	0	0	0	2	8	1	0	0	1	0	0	0	0	1	10	0	0	0	0	0	6	2	4	0	0	0	0	0	0
ENSG00000183317	0	0	17	0	0	0	0	0	0	0	14	3	0	0	0	0	0	0	0	0	0	0	7	0	0	0	0	0	0	0	0	0	0	1	0	0	0	0	15	0	0	0	1	5	0	0	0	0	0
ENSG00000200421	0	0	3	0	0	0	0	0	0	0	0	0	0	0	0	0	0	0	0	0	0	0	1	0	0	0	0	0	0	0	0	0	0	0	0	0	0	0	0	0	0	0	0	0	0	0	0	0	0
ENSG00000238871	0	0	0	0	0	0	0	0	0	0	0	0	0	0	0	0	0	0	0	0	0	0	0	0	0	0	0	0	0	0	0	0	0	0	0	0	0	0	0	0	0	0	0	0	0	0	0	0	0
ENSG00000214141	0	0	0	0	0	0	0	0	0	0	0	0	0	0	0	0	0	0	0	0	0	0	0	0	0	0	0	0	0	0	0	0	0	0	0	0	0	0	0	0	0	0	0	0	0	0	0	0	0
ENSG00000227416	0	0	0	0	0	0	0	0	0	0	0	0	0	0	0	0	0	0	0	0	0	0	0	0	0	0	0	0	0	0	0	0	0	0	0	0	0	0	0	0	0	0	0	0	0	0	0	0	0
ENSG00000185090	0	0	0	0	0	0	1	1	0	0	0	0	0	0	0	0	0	0	0	0	0	0	0	0	0	0	0	0	0	0	0	0	0	0	1	0	0	0	0	6	0	0	9	0	0	1	0	0	0
ENSG00000233728	0	0	3	0	0	0	6	0	0	0	6	0	1	0	0	234	0	0	3	0	0	0	0	0	0	0	0	0	0	0	0	0	0	1	1	0	0	0	0	0	4	0	2	6	1	0	0	0	0
ENSG00000196449	0	0	3	0	0	3	5	2	0	0	3	0	3	0	0	0	0	1	0	1	0	0	0	26	3	0	0	2	1	5	2	0	0	0	46	0	0	0	0	14	3	1	16	1	1	0	0	0	0
ENSG00000197982	0	2	12	6	3	0	13	2	0	4	0	0	20	0	0	0	0	0	5	6	14	0	0	68	3	1	8	4	1	2	4	1	13	15	98	0	9	0	0	32	9	2	84	9	0	0	0	0	9
ENSG00000188786	0	0	38	0	0	0	31	13	0	0	13	7	47	40	0	0	21	1	3	2	0	5	5	113	46	11	32	6	17	3	36	0	13	17	294	0	1	0	30	78	26	1	551	3	0	0	5	10	2
ENSG00000230610	0	0	0	0	0	0	0	0	0	0	0	0	0	0	0	0	0	0	0	0	0	0	0	0	0	0	0	0	0	0	0	0	0	0	0	0	0	0	0	3	0	0	0	0	0	0	0	0	0
ENSG00000235673	0	0	0	0	0	0	0	0	0	0	0	0	0	0	0	0	0	0	0	0	0	0	0	12	0	0	0	0	0	0	0	0	0	0	20	0	0	0	0	40	0	0	119	0	0	0	0	0	3
ENSG00000230955	31	27	4	31	20	34	65	40	0	14	43	7	63	44	0	0	5	0	26	67	50	24	0	32	25	20	10	43	43	50	75	60	0	24	47	7	59	9	9	19	68	69	61	35	42	0	45	74	88
ENSG00000204084	0	40	4	30	94	13	121	110	0	26	3	11	136	153	120	0	128	10	14	6	19	15	3	133	126	114	86	33	36	3	152	25	7	99	234	0	22	0	36	147	110	0	58	15	8	0	3	135	24
ENSG00000252448	0	0	0	0	0	0	0	0	0	0	0	0	0	0	0	43	0	0	0	0	0	0	0	0	0	0	0	1	0	0	0	0	0	2	6	0	0	0	0	2	0	0	0	0	0	0	0	0	0
ENSG00000222282	0	0	0	0	0	0	11	0	0	0	0	0	0	0	0	0	0	0	0	0	0	0	0	0	0	0	0	0	0	0	0	0	0	0	0	0	0	0	0	0	0	0	2	0	0	0	0	0	0
ENSG00000183431	0	0	62	31	2	0	23	2	0	0	2	0	37	30	0	0	19	0	7	0	0	0	7	27	25	10	17	8	0	0	7	4	0	7	46	0	0	5	11	37	53	1	34	14	0	0	0	17	10
ENSG00000212541	0	0	19	0	0	0	0	0	0	0	5	0	0	0	0	0	0	0	0	1	8	0	0	0	0	0	0	0	0	0	0	0	0	0	0	0	0	0	0	0	0	0	32	0	0	0	0	0	0
ENSG00000183386	0	0	0	39	0	24	20	26	0	0	0	0	16	30	0	0	9	1	5	33	11	8	10	13	15	5	5	23	39	0	3	0	0	39	10	0	13	0	0	33	21	4	24	0	0	0	0	0	1
ENSG00000183520	0	0	24	0	0	4	10	1	0	0	0	0	1	0	0	0	0	0	0	1	0	0	3	1	0	0	1	2	9	1	0	0	0	2	0	0	0	0	5	8	2	1	5	0	0	0	0	1	4
ENSG00000185668	0	0	0	0	0	0	2	0	0	0	0	0	0	0	0	0	0	0	0	0	0	0	0	0	0	0	0	0	0	0	0	0	0	0	0	0	0	0	0	0	0	0	1	1	0	1	0	0	0
ENSG00000224592	0	0	0	0	0	0	0	0	0	0	0	0	0	0	0	0	0	0	0	0	0	0	0	0	0	0	0	0	0	0	0	0	0	0	0	0	0	0	0	1	0	0	0	0	0	0	0	0	0
ENSG00000223589	0	0	0	0	0	0	0	0	0	0	0	0	0	0	0	0	0	0	0	0	0	0	0	0	0	0	0	0	0	0	0	0	0	0	0	0	0	0	0	0	0	0	2	0	0	0	0	0	0
ENSG00000265596	0	0	0	0	0	0	0	0	0	0	0	0	0	0	0	0	0	0	0	0	0	0	0	0	0	0	0	0	0	0	0	0	0	0	0	0	0	0	0	0	0	0	0	0	0	0	0	0	0
ENSG00000237290	0	0	2	0	0	0	0	0	0	0	0	0	0	0	0	0	0	0	0	0	0	0	22	0	0	0	0	0	0	0	0	0	0	0	0	0	0	0	0	0	0	0	0	0	0	0	0	0	0
ENSG00000200796	0	0	0	0	0	0	0	0	0	0	0	0	0	0	0	0	0	0	0	0	0	0	0	0	0	0	0	0	0	0	0	0	0	0	0	0	0	0	0	0	0	0	0	0	0	0	0	0	0
ENSG00000238063	0	0	0	0	0	0	0	0	0	0	0	0	0	0	0	0	0	1	0	0	0	0	0	0	0	0	0	0	0	0	0	0	0	0	0	0	0	0	0	0	0	0	0	0	0	0	0	0	0
ENSG00000215895	0	0	2	0	0	0	0	0	0	0	0	0	0	0	0	0	0	0	0	0	0	0	0	0	0	1	0	1	0	0	3	0	0	0	2	0	0	0	0	0	0	0	0	0	0	0	0	0	0
ENSG00000116954	0	0	13	0	1	0	28	17	20	0	18	1	11	0	1	0	24	2	0	4	0	0	1	24	17	8	10	6	10	3	1	3	0	13	17	0	2	0	4	17	7	0	18	6	0	1	0	0	0
ENSG00000228436	0	0	0	0	0	0	0	0	0	0	1	0	4	0	0	0	0	0	2	0	1	0	0	0	1	0	3	1	0	1	0	0	0	0	0	6	3	0	3	0	1	0	0	0	0	0	0	0	0
ENSG00000214114	0	5	27	4	7	17	24	57	0	0	0	0	28	75	61	0	43	0	18	14	1	0	0	32	22	75	38	6	11	8	24	2	0	40	83	0	5	9	24	20	53	0	32	5	0	0	0	38	12
ENSG00000131233	0	0	0	0	0	0	0	0	0	0	0	0	0	0	0	0	0	0	0	0	0	0	0	0	0	0	0	2	0	0	0	1	0	0	0	0	0	0	0	0	0	0	0	0	1	0	0	0	0
ENSG00000158315	0	0	25	0	17	0	6	0	0	0	0	2	0	0	2	0	0	0	0	0	0	0	0	1	0	1	0	0	1	0	0	2	0	0	4	1	0	0	7	8	2	0	21	0	0	0	0	0	0
ENSG00000199963	0	0	0	0	0	0	0	0	0	0	0	0	0	0	0	0	0	0	0	0	0	0	0	0	0	0	0	0	0	0	0	0	0	0	0	0	0	0	0	0	0	0	1	0	0	0	0	0	0
ENSG00000207466	0	0	16	0	0	0	0	0	0	0	0	0	0	0	0	0	0	0	0	0	0	0	0	0	0	0	0	0	0	0	0	0	0	0	0	0	0	0	0	0	0	0	0	0	0	0	0	0	0
ENSG00000235549	0	0	0	0	0	0	0	0	0	0	0	0	0	0	0	0	0	0	0	0	0	0	0	0	0	0	0	0	0	0	0	0	0	0	0	0	0	0	0	0	0	0	0	0	0	0	0	0	0
ENSG00000174574	4	26	1	36	68	25	346	318	3	17	0	10	165	239	76	0	236	1	39	70	91	23	1	179	239	213	107	72	111	16	152	35	0	186	326	3	35	0	108	96	176	57	85	14	38	1	5	228	24
ENSG00000168653	1	10	0	28	2	44	148	96	0	42	0	13	34	121	0	0	105	2	23	49	44	36	0	38	18	25	23	39	28	10	38	27	0	18	42	3	18	5	23	78	36	227	17	1	0	0	7	64	15
ENSG00000127603	54	11	284	173	495	78	2435	833	236	26	97	44	562	771	265	1	411	26	94	212	88	32	61	855	448	516	329	169	242	24	326	83	57	358	843	1	45	11	181	700	809	630	793	28	23	4	20	833	174
ENSG00000206654	0	0	0	0	0	4	0	0	0	0	9	0	0	0	0	0	0	0	2	0	0	0	4	5	1	0	0	0	0	3	0	0	0	0	11	1	0	0	0	9	0	0	2	0	1	0	0	0	0
ENSG00000222378	0	0	0	0	0	0	0	0	0	0	5	0	0	0	0	0	0	0	0	0	0	0	0	5	0	0	0	1	0	0	9	0	0	0	1	0	0	0	0	4	0	0	17	0	0	0	0	0	0
ENSG00000270040	0	0	19	0	0	0	0	0	0	0	0	0	0	0	0	0	0	0	0	0	0	0	0	0	0	0	0	0	0	0	0	0	0	0	0	0	0	0	0	0	0	0	0	0	0	0	0	0	0
ENSG00000226438	141	230	247	112	326	371	322	158	147	156	138	24	122	126	1	78	114	154	148	578	178	199	6	122	123	63	87	193	131	260	94	117	13	98	104	155	104	169	4	80	103	65	187	140	107	0	89	146	122
ENSG00000217897	12	0	2	0	0	0	0	0	0	0	0	0	0	0	0	0	0	0	0	0	0	0	4	0	0	0	0	0	0	0	0	0	0	0	0	0	0	0	0	0	0	0	17	0	0	0	0	0	0
ENSG00000255103	0	0	16	0	0	0	6	1	7	0	3	0	0	0	0	0	0	0	0	0	0	0	5	10	1	5	1	1	2	0	1	0	0	1	12	0	0	0	0	16	21	0	21	1	0	0	0	0	3
ENSG00000183682	0	0	0	0	0	0	18	0	4	0	0	0	0	2	2	0	0	0	0	0	0	0	0	1	0	0	0	0	0	0	0	0	0	0	16	0	1	0	0	0	0	0	3	0	0	0	0	0	0
ENSG00000237624	0	0	4	0	0	0	0	0	0	0	0	0	0	0	0	0	0	0	0	0	0	0	0	0	0	0	0	0	0	0	0	0	0	0	0	0	0	0	0	0	0	0	0	0	0	0	0	0	0
ENSG00000182109	0	0	0	0	0	0	0	0	0	0	0	0	4	0	0	0	0	0	0	0	0	0	0	2	0	0	0	3	0	0	1	0	0	0	0	0	2	0	0	0	0	0	16	0	0	0	0	0	0
ENSG00000243970	0	0	1	0	0	0	0	0	0	0	0	0	1	0	0	0	0	0	0	0	0	0	0	1	0	0	0	0	0	0	0	0	0	0	0	0	0	0	0	0	0	0	2	0	0	0	0	0	0
ENSG00000090621	0	0	27	24	3	13	48	0	0	0	4	6	46	23	0	0	50	1	18	4	15	0	22	68	19	31	15	8	18	1	29	3	2	21	104	1	4	0	19	54	17	3	94	2	36	0	0	0	11
ENSG00000228060	62	30	83	23	25	44	52	6	17	53	103	2	35	46	111	155	25	51	58	10	89	34	29	47	11	14	10	42	22	42	18	16	45	40	159	54	20	93	23	106	23	61	196	71	62	0	35	16	59
ENSG00000201457	0	0	0	0	0	0	0	0	0	0	0	0	0	0	0	0	0	0	0	0	0	0	0	0	0	0	0	0	0	0	0	0	0	0	0	0	0	0	0	0	0	0	0	0	0	0	0	0	0
ENSG00000163909	0	0	0	0	1	0	0	0	0	0	2	0	0	0	0	0	0	0	0	0	0	0	0	0	0	1	0	0	0	0	0	0	0	0	3	0	0	0	0	0	3	0	0	1	0	0	0	0	0
ENSG00000225903	0	0	0	0	0	0	0	0	0	0	0	0	0	0	0	0	0	0	0	0	0	0	0	0	0	0	0	0	0	0	0	0	0	0	0	0	0	0	0	0	0	0	0	0	0	0	0	0	0
ENSG00000116981	0	0	0	0	0	0	0	0	0	0	15	0	0	0	0	0	0	0	0	0	0	0	0	0	0	0	0	0	0	0	0	0	0	0	0	0	0	0	0	0	0	45	0	17	0	0	0	0	0
ENSG00000116983	0	0	0	0	2	0	0	0	3	0	1	0	2	0	0	0	0	0	0	0	0	0	9	0	0	0	3	0	6	0	0	0	0	0	0	0	0	0	0	0	2	0	7	0	0	1	0	0	0
ENSG00000084072	0	0	10	18	4	30	35	99	51	1	9	3	27	29	0	0	34	4	12	43	33	3	0	37	55	58	45	29	21	6	33	35	0	44	48	1	19	16	23	44	59	110	19	35	7	0	14	45	14
ENSG00000225333	0	0	0	0	0	0	0	0	0	0	0	0	0	0	0	0	0	0	0	0	0	0	0	0	0	0	0	0	0	0	0	0	0	0	0	0	0	0	0	0	8	0	0	0	0	0	0	0	0
ENSG00000252413	0	0	21	0	0	0	0	0	0	0	0	0	0	0	0	0	0	0	0	0	0	0	0	0	0	0	0	0	0	0	0	0	0	0	0	0	0	0	0	0	0	0	0	0	0	0	0	0	0
ENSG00000116985	1	3	27	8	0	16	45	40	0	0	17	4	24	34	0	0	0	13	15	11	6	7	1	23	33	29	16	30	1	10	30	4	0	8	38	0	4	14	20	19	29	134	45	9	16	0	3	23	11
ENSG00000198754	0	0	0	0	0	0	0	0	0	0	0	0	0	0	0	0	0	0	0	0	0	0	0	0	0	0	0	0	0	0	0	0	0	0	0	0	0	0	3	0	0	0	0	0	0	0	0	0	0
ENSG00000261798	0	0	0	0	0	0	0	0	0	0	0	0	0	0	0	0	0	0	0	0	0	0	0	0	0	0	0	0	0	0	0	0	0	0	0	0	0	0	0	0	0	0	0	0	0	0	0	0	0
ENSG00000229213	0	0	0	0	0	0	0	0	0	0	0	0	0	0	0	0	0	0	0	0	0	0	0	0	0	0	0	0	0	0	0	0	0	0	0	0	0	0	0	0	0	0	0	0	0	0	0	0	0
ENSG00000043514	0	0	20	16	0	5	35	22	0	1	20	0	43	15	10	0	68	1	7	1	0	15	14	55	40	50	46	4	0	0	47	0	0	32	57	0	3	0	14	22	19	0	5	8	0	0	15	36	0
ENSG00000202222	0	0	0	0	0	0	0	0	0	0	0	0	0	0	0	0	0	0	0	0	0	0	0	0	0	0	0	0	0	0	0	0	0	0	0	0	0	0	0	0	0	0	0	0	0	0	0	0	0
ENSG00000116990	0	0	0	0	0	0	4	0	0	0	9	0	5	0	0	0	0	3	7	2	0	0	2	7	0	0	5	0	0	0	2	0	0	0	10	0	0	0	0	5	4	0	0	0	0	0	0	0	0
ENSG00000236546	0	0	0	43	0	0	0	0	0	4	0	0	13	0	0	10	11	1	2	0	0	0	0	2	1	0	1	2	0	6	0	7	5	7	10	1	4	0	11	5	0	0	1	0	0	0	0	0	3
ENSG00000207356	0	0	0	0	0	0	0	0	0	0	17	0	0	0	0	0	0	0	0	0	0	0	0	0	0	0	0	0	0	0	0	0	0	0	0	0	0	0	0	0	0	0	0	0	0	0	0	0	0
ENSG00000168389	0	0	18	0	1	0	1	0	0	0	2	0	8	0	11	0	0	0	8	0	0	0	2	93	3	19	4	0	0	0	6	0	6	0	212	0	0	0	0	40	9	0	122	0	0	0	0	0	8
ENSG00000228477	0	0	6	0	0	0	0	0	0	0	0	0	0	0	0	0	0	0	0	0	0	0	9	2	0	0	0	0	0	0	0	0	0	0	37	0	0	0	0	2	0	0	8	0	0	0	0	0	0
ENSG00000131236	18	402	37	591	658	313	3585	1999	376	185	44	273	1457	2256	351	0	1966	30	533	688	1004	256	19	1410	1035	1264	812	732	1163	98	1226	525	139	1050	953	20	290	15	922	1162	1184	1154	383	99	59	2	74	3370	458
ENSG00000131238	0	25	37	7	1	0	31	7	0	0	3	3	21	13	69	0	11	4	3	7	0	0	0	154	8	10	11	4	4	1	10	0	0	7	221	1	9	0	5	68	9	0	166	0	18	0	0	10	13
ENSG00000226745	0	0	0	0	0	0	0	0	0	0	0	0	0	0	0	0	0	0	0	0	1	0	0	0	1	0	0	0	0	0	0	0	0	0	0	0	0	0	0	0	0	0	0	0	0	0	0	0	0
ENSG00000117000	9	0	17	15	70	10	147	73	0	2	16	6	230	181	0	191	147	9	23	7	14	27	17	164	176	299	211	11	23	9	168	2	3	151	468	0	14	1	25	103	181	60	149	28	0	0	5	332	8
ENSG00000207508	0	0	0	0	0	0	0	0	0	0	0	0	0	0	0	0	0	0	0	0	0	0	0	0	0	0	0	0	0	0	0	0	0	0	0	0	0	0	0	0	0	0	0	0	0	0	0	0	0
ENSG00000188800	0	0	2	0	0	0	0	0	0	0	15	0	0	0	0	0	0	0	0	0	0	0	8	0	1	0	0	0	0	0	0	0	0	0	0	0	4	0	0	0	0	0	0	0	0	0	0	0	0
ENSG00000259943	1	15	7	9	13	15	4	30	4	23	0	0	4	8	0	0	9	0	18	7	11	9	0	5	9	2	5	19	7	12	1	10	0	15	15	1	9	8	1	32	16	51	12	0	12	0	10	25	2
ENSG00000084073	7	14	29	19	57	40	154	105	6	11	11	7	93	97	0	0	195	6	12	19	22	19	1	80	141	159	108	41	69	11	103	47	10	165	65	0	17	0	87	83	150	302	22	4	7	0	11	285	25
ENSG00000231296	0	12	42	22	6	18	41	9	3	32	18	6	25	19	7	27	2	84	7	20	29	47	22	14	11	45	29	23	42	21	8	15	4	31	57	8	13	28	23	40	25	2	8	8	12	0	25	32	9
ENSG00000049089	0	0	0	0	0	0	13	0	1	2	1	0	3	0	0	0	0	1	0	0	0	0	1	3	0	0	0	0	0	0	0	1	0	1	6	0	0	0	2	6	0	0	3	1	0	0	0	0	0
ENSG00000227311	0	0	0	0	0	0	0	0	0	0	15	0	0	0	0	0	0	0	0	0	0	0	0	0	0	0	0	0	0	0	0	0	0	0	0	0	0	0	0	1	0	0	0	0	0	0	0	0	0
ENSG00000084070	0	1	37	19	19	9	313	30	24	4	4	13	160	113	0	0	65	10	117	18	14	24	0	181	61	104	141	18	37	9	41	19	0	57	336	0	16	1	34	190	140	1	488	0	0	0	0	56	39
ENSG00000213172	0	0	8	0	0	0	0	0	0	0	0	0	0	0	0	0	0	0	0	0	0	0	0	2	0	0	0	0	0	0	0	0	0	0	0	0	0	0	0	0	0	0	3	0	0	0	0	0	0
ENSG00000187801	0	0	9	0	0	0	0	0	0	0	0	18	0	0	0	0	0	0	0	0	3	0	18	0	0	0	0	0	0	0	0	0	0	0	0	0	0	0	0	0	2	0	2	1	0	0	0	0	0
ENSG00000260920	0	0	0	0	0	0	0	0	0	0	0	0	0	0	0	0	0	0	0	0	0	0	0	0	0	0	1	0	0	0	0	0	0	0	7	0	0	0	0	1	0	0	5	0	0	0	0	0	0
ENSG00000187815	0	0	40	0	0	0	17	5	0	0	0	0	0	0	0	0	0	6	0	0	0	0	1	1	0	0	2	1	0	0	0	0	8	0	6	3	0	0	0	0	3	0	5	1	0	0	0	0	0
ENSG00000238287	0	0	0	0	0	0	0	0	0	0	0	0	0	0	0	0	0	0	0	0	0	0	0	0	0	0	0	0	0	0	0	0	0	0	0	0	0	0	1	0	0	0	0	0	0	0	0	0	0
ENSG00000164002	0	0	1	0	0	0	1	2	0	0	0	0	15	16	0	0	0	2	0	2	0	0	0	3	8	0	3	1	6	4	3	0	0	1	1	0	0	0	8	5	14	26	5	1	0	0	0	0	0
ENSG00000227278	11	6	7	12	11	18	7	1	0	2	4	1	6	9	4	0	17	5	13	10	9	13	0	6	9	5	5	6	9	1	0	11	0	6	0	10	6	5	0	4	6	8	15	0	14	0	19	12	6
ENSG00000238186	3	0	23	2	35	3	9	0	0	3	7	0	14	0	0	0	3	12	3	3	5	0	0	3	1	4	3	1	6	4	11	1	0	5	1	7	4	0	1	6	19	0	18	0	0	0	1	0	9
ENSG00000117010	0	0	12	0	0	0	0	2	0	0	2	0	10	17	0	0	10	1	0	0	0	1	0	3	0	3	0	0	0	0	9	0	0	0	1	0	0	0	0	15	3	0	10	0	0	0	0	0	0
ENSG00000236505	0	0	0	0	0	0	0	0	0	0	0	0	0	0	0	0	0	0	0	0	0	0	0	0	0	0	0	0	0	0	0	0	0	0	0	0	0	0	0	0	0	0	0	0	0	0	0	0	0
ENSG00000233910	0	0	2	0	0	0	0	0	0	0	0	0	0	0	0	0	0	0	0	0	0	0	0	0	0	0	0	0	0	0	0	0	0	0	0	0	0	0	0	0	0	0	0	0	0	0	0	0	0
ENSG00000117016	0	16	0	0	9	0	18	33	0	0	9	0	3	4	0	0	26	0	0	3	0	1	0	3	5	4	1	8	0	0	0	4	0	12	8	0	1	0	3	15	9	0	5	1	0	0	0	1	0
ENSG00000237899	0	0	0	0	0	0	0	0	0	0	0	0	0	0	0	0	0	0	0	0	0	0	0	0	0	0	0	0	0	0	0	0	0	0	0	0	0	0	1	0	0	0	0	14	0	0	0	0	0
ENSG00000272145	0	70	32	41	71	88	35	87	32	23	9	1	14	54	26	0	58	3	41	157	43	58	12	5	7	8	9	66	35	41	20	80	7	13	39	46	46	75	10	77	5	0	31	1	2	0	67	43	57
ENSG00000066136	2	15	11	15	25	42	167	113	7	14	15	9	134	46	105	0	162	1	24	93	46	22	20	156	121	133	108	71	104	23	116	34	23	58	171	3	50	0	34	118	197	150	101	10	1	1	8	177	52
ENSG00000198974	0	0	0	0	0	0	0	0	0	0	0	0	0	0	0	0	0	0	0	0	0	0	0	0	0	0	0	0	0	0	0	0	0	0	0	0	0	0	0	0	0	0	1	0	0	0	0	0	0
ENSG00000207962	0	0	0	0	0	0	0	0	0	0	0	0	0	0	0	0	0	0	0	0	0	0	0	0	0	0	0	0	0	0	0	0	0	0	0	0	0	0	0	0	0	0	0	0	0	0	0	0	0
ENSG00000117013	0	0	0	0	0	0	16	18	0	0	0	0	10	0	0	0	4	0	2	16	0	0	0	1	1	16	10	11	18	7	7	0	0	19	19	0	0	1	11	2	6	0	0	3	0	0	1	11	5
ENSG00000264582	0	0	0	0	0	0	0	0	0	0	0	0	0	0	0	0	0	0	0	0	0	0	0	0	0	0	0	0	0	0	0	0	0	0	0	0	0	0	0	0	0	0	0	0	0	0	0	0	0
ENSG00000179862	0	0	0	0	0	0	0	0	0	0	0	0	2	0	0	0	0	1	0	0	0	0	0	2	0	0	0	0	2	0	1	0	0	0	4	0	0	0	0	3	0	0	3	0	0	0	0	0	0
ENSG00000229528	0	0	0	0	0	0	0	0	0	0	0	0	0	0	0	0	0	0	0	0	0	0	0	0	0	0	0	0	0	0	0	0	0	0	0	0	0	0	0	0	0	0	0	0	0	0	0	0	0
ENSG00000228940	0	0	0	0	0	0	0	0	0	0	4	0	0	0	0	0	0	0	0	0	0	0	0	0	1	0	0	0	0	0	0	0	0	0	0	0	0	0	0	0	0	0	0	0	0	0	0	0	0
ENSG00000233118	0	0	3	0	0	0	0	0	0	0	0	0	0	0	0	0	0	0	0	0	0	0	0	0	0	0	0	0	0	0	0	0	0	0	0	0	0	0	0	0	0	0	0	0	0	0	0	0	0
ENSG00000171793	0	0	22	0	12	0	6	12	4	6	1	0	0	0	0	0	2	1	0	0	13	0	0	13	12	3	7	2	1	2	1	0	0	2	1	0	2	0	6	13	13	2	50	2	0	0	1	15	4
ENSG00000171790	0	0	56	0	0	6	39	0	21	0	18	2	0	0	0	0	0	0	0	1	0	0	4	1	1	0	0	0	0	0	0	0	0	0	3	0	0	0	0	6	0	0	84	0	20	0	0	0	0
ENSG00000010803	0	54	1	29	151	38	81	46	31	10	18	5	76	203	2	137	141	1	26	6	23	31	0	77	94	75	40	26	11	13	34	5	0	53	85	2	21	2	69	138	77	0	67	11	0	3	23	109	17
ENSG00000215893	0	0	3	0	0	0	0	0	0	0	0	0	0	0	0	0	0	0	0	0	0	0	0	0	0	0	0	0	0	0	0	0	0	0	2	0	0	0	0	4	0	0	5	0	0	0	0	0	0
ENSG00000235358	0	0	0	0	0	0	0	0	0	0	9	0	0	0	0	0	0	0	0	0	0	0	0	0	0	0	0	0	0	0	0	0	0	0	0	0	0	0	6	0	0	0	5	0	0	0	0	0	0
ENSG00000213987	0	0	0	0	0	0	0	0	0	0	0	0	0	0	0	0	0	0	0	0	0	0	0	0	0	0	0	0	0	0	0	0	0	0	0	0	0	0	0	0	0	0	4	0	0	0	0	0	0
ENSG00000204060	0	0	0	0	0	0	0	0	0	0	0	0	0	0	0	0	0	0	0	0	0	0	0	0	1	0	0	0	0	0	0	0	0	0	0	0	0	0	0	0	0	0	1	0	0	0	0	0	0
ENSG00000229901	0	0	0	0	0	0	0	0	0	0	0	0	0	0	0	0	0	0	0	0	0	0	0	0	0	0	0	0	0	0	0	0	0	0	0	0	0	0	0	0	0	0	1	0	0	0	0	0	0
ENSG00000252563	0	0	0	0	0	0	0	0	0	0	0	0	0	0	0	0	0	0	0	0	0	0	0	0	0	0	0	0	0	0	0	0	0	0	0	0	0	0	0	0	0	0	0	0	0	0	0	0	0
ENSG00000127129	0	0	2	0	0	0	0	0	0	0	0	0	0	0	0	0	0	0	0	0	0	0	1	0	0	0	0	0	0	0	0	0	0	0	1	0	0	0	0	1	0	1	0	1	0	0	0	0	0
ENSG00000127124	0	0	7	0	0	1	35	1	0	0	3	4	24	22	0	0	16	3	0	3	0	0	23	64	2	0	5	1	0	0	1	2	2	9	143	0	1	0	2	86	25	0	102	3	0	0	0	30	3
ENSG00000230881	0	0	0	0	0	0	0	0	0	0	0	0	0	0	0	0	0	0	0	0	0	0	0	0	0	0	0	0	0	0	0	0	0	0	1	0	0	0	0	0	0	0	4	0	0	0	0	0	0
ENSG00000230638	0	0	69	0	0	0	10	0	10	0	1	0	0	0	0	0	0	0	0	0	0	0	5	13	0	0	0	0	0	0	7	0	0	0	46	0	0	0	1	26	0	0	102	0	0	0	0	0	1
ENSG00000264896	0	0	0	0	0	0	0	0	0	0	0	0	0	0	0	0	0	0	0	0	0	0	0	0	0	0	0	0	0	0	0	0	0	0	0	0	0	0	0	0	0	0	0	0	0	0	0	0	0
ENSG00000227538	0	0	0	0	0	0	0	0	0	0	0	0	0	0	0	0	0	0	0	0	0	0	0	0	0	0	0	0	0	0	0	0	0	0	0	0	0	0	0	0	0	0	0	0	0	0	0	0	0
ENSG00000228776	0	0	0	0	0	0	0	0	0	0	0	0	0	0	0	0	0	0	0	0	0	0	0	0	0	0	0	0	0	0	0	0	0	0	0	0	0	0	0	0	0	0	0	0	0	0	0	0	0
ENSG00000044012	0	0	0	0	0	0	0	0	0	0	0	0	0	0	0	0	0	0	0	0	0	0	0	0	0	0	0	0	0	0	0	0	0	0	0	0	0	0	0	0	0	0	0	1	0	0	0	0	0
ENSG00000197273	0	0	0	0	0	0	0	0	0	0	0	0	0	0	0	0	0	0	0	0	0	0	0	0	0	0	0	0	0	0	0	0	0	0	0	0	0	0	0	0	0	0	0	0	0	0	0	0	0
ENSG00000198815	0	14	70	22	159	4	123	101	0	7	8	2	148	105	84	94	102	0	4	10	27	11	0	86	140	154	113	23	32	9	110	9	0	88	248	0	14	1	40	85	94	1	101	4	21	2	0	82	12
ENSG00000227527	0	0	7	0	0	0	0	0	0	0	0	0	0	0	0	0	0	0	0	0	0	0	0	0	0	0	0	0	0	0	0	0	0	0	0	0	1	0	0	0	0	0	1	0	0	0	0	0	2
ENSG00000177181	100	117	6	82	63	43	39	73	4	59	67	22	66	317	0	63	51	50	82	5	188	95	38	6	55	41	70	113	95	102	41	120	17	83	114	67	171	111	2	49	83	7	7	122	223	0	127	40	58
ENSG00000235002	0	0	0	0	0	0	0	0	0	0	0	0	0	0	0	0	0	0	0	0	0	0	0	0	0	0	0	0	0	0	0	0	0	0	0	0	0	0	0	0	0	0	0	0	0	0	0	0	0
ENSG00000066185	5	43	19	39	19	4	25	36	12	47	33	8	29	141	0	0	26	24	40	6	19	72	0	16	52	26	51	41	44	64	42	67	10	44	30	5	60	5	21	41	38	0	10	23	14	0	18	49	33
ENSG00000127125	0	0	0	0	2	2	56	17	0	0	1	5	12	57	0	0	59	2	6	11	17	8	3	44	11	41	10	11	29	10	17	5	0	14	52	0	14	16	32	4	24	0	20	0	0	0	3	17	14
ENSG00000186409	15	0	70	0	46	0	10	0	40	0	32	6	4	0	0	0	2	0	3	2	0	0	41	9	13	18	6	4	5	0	9	3	0	8	1	0	2	0	9	14	6	1	5	3	1	0	0	13	6
ENSG00000230116	0	0	29	0	0	0	0	0	0	0	0	0	0	0	0	0	0	0	0	0	0	0	0	0	0	0	0	0	0	0	0	0	0	0	0	0	0	0	1	0	0	0	1	0	0	0	0	0	0
ENSG00000236876	0	0	0	2	10	2	0	3	0	0	0	0	25	23	0	0	8	0	6	1	2	2	0	4	1	6	10	3	8	0	3	0	0	5	17	0	2	0	7	4	3	1	0	2	0	0	2	5	4
ENSG00000200254	0	0	0	0	0	0	0	0	0	0	0	0	0	0	0	0	0	0	0	0	0	0	0	0	0	0	0	0	0	0	0	0	0	0	0	0	0	0	0	0	0	0	0	0	0	0	0	0	0
ENSG00000236180	0	0	3	0	0	0	0	0	0	0	0	0	0	0	0	0	0	0	0	0	0	0	0	0	0	0	1	0	0	0	0	1	0	0	0	0	0	0	0	0	0	0	2	0	0	0	0	0	0
ENSG00000171960	0	0	5	0	0	0	5	5	0	1	1	0	5	1	0	0	0	0	3	0	0	0	0	8	1	2	2	1	5	0	12	6	0	4	7	0	0	0	1	0	0	0	15	10	0	0	0	9	3
ENSG00000234917	0	0	0	0	0	0	0	0	0	0	0	0	0	0	0	0	0	0	0	0	0	0	0	0	0	0	0	0	0	0	0	0	0	1	1	0	0	0	0	10	0	0	5	0	0	0	0	0	0
ENSG00000065978	17	219	92	517	406	566	1646	1624	53	134	9	109	854	1183	68	0	1060	44	429	1307	869	418	41	851	705	836	497	754	1544	224	670	402	29	584	968	2	612	46	346	833	1392	1311	660	81	87	3	103	1391	580
ENSG00000164007	0	0	3	0	0	0	0	0	0	0	1	0	0	0	0	0	0	0	0	0	0	0	0	0	0	0	0	0	0	0	0	0	0	1	0	0	0	0	0	2	0	0	1	1	0	0	0	0	0
ENSG00000117385	0	5	15	15	0	0	56	2	0	0	1	0	2	0	34	0	5	0	0	2	3	7	3	10	6	2	1	2	10	0	0	3	0	5	15	0	5	0	4	5	9	0	10	1	0	0	0	31	6
ENSG00000164008	0	0	8	0	26	17	34	3	2	1	0	0	32	0	29	0	37	1	8	8	14	6	4	39	39	36	40	8	25	4	59	2	0	20	86	0	12	0	8	22	22	0	7	15	0	0	0	18	4
ENSG00000228452	8	4	3	0	0	5	3	0	0	2	0	0	2	0	15	0	7	0	6	14	3	2	0	0	0	1	0	1	0	4	4	1	0	1	0	0	5	7	0	4	3	0	27	0	7	0	0	0	2
ENSG00000177868	0	55	17	56	107	34	107	42	0	28	0	2	48	69	0	0	78	12	42	37	46	47	6	33	44	22	46	45	73	20	37	47	0	25	42	3	34	19	21	57	60	177	18	11	6	0	12	145	50
ENSG00000164010	128	84	32	31	65	35	91	64	31	62	51	4	47	84	0	0	79	8	30	31	83	19	0	45	48	33	22	45	25	52	65	63	21	30	87	63	45	72	8	39	55	0	23	54	62	0	46	55	41
ENSG00000228192	28	97	51	82	126	154	99	94	69	85	51	12	30	63	103	1	97	94	91	116	87	40	15	21	35	19	19	110	154	86	56	87	37	35	67	117	114	89	42	27	78	66	18	37	178	0	119	125	86
ENSG00000164011	0	0	0	0	0	0	0	1	0	0	0	0	0	0	0	0	0	0	1	0	0	0	2	0	0	9	0	0	0	0	0	0	0	0	5	0	0	0	0	0	0	0	0	1	0	0	0	0	0
ENSG00000233708	0	0	0	0	0	0	0	0	0	0	0	0	0	0	0	0	0	0	0	0	0	0	0	0	0	0	0	0	0	0	0	0	0	0	0	0	0	0	0	0	0	0	0	0	0	0	0	0	0
ENSG00000237090	0	0	0	3	0	0	0	0	0	0	0	0	0	0	0	0	0	0	0	0	0	0	0	0	0	0	0	0	0	0	0	0	0	2	0	0	0	0	0	0	0	0	1	0	0	0	0	0	0
ENSG00000225099	0	0	4	1	0	0	1	1	0	0	0	0	0	0	0	0	1	0	0	3	0	0	0	1	3	1	0	0	1	0	0	0	0	2	0	0	0	0	0	3	0	0	0	0	0	0	0	0	0
ENSG00000117394	0	0	16	0	15	2	66	4	0	0	2	0	1	3	0	0	10	0	0	3	0	8	1	3	0	0	1	5	0	1	13	3	0	3	27	0	0	0	1	8	6	4	41	1	0	0	0	0	0
ENSG00000227533	0	0	25	0	0	0	0	0	7	0	3	0	0	0	0	0	0	0	0	2	0	0	0	0	0	0	1	0	0	0	0	0	0	1	0	0	0	0	0	5	0	39	0	0	0	0	0	0	0
ENSG00000207256	0	0	12	0	0	0	0	0	16	0	0	0	0	0	0	0	0	0	0	0	0	0	0	0	0	0	0	0	0	0	0	0	0	0	0	0	0	0	0	0	0	0	0	0	0	0	0	0	0
ENSG00000252803	19	0	0	0	0	0	0	0	0	0	0	0	0	0	0	0	0	0	0	0	0	0	0	0	0	0	0	0	0	0	0	0	0	0	0	0	0	0	0	0	0	0	0	0	0	0	0	0	0
ENSG00000186973	0	0	0	0	0	0	0	0	0	0	17	0	0	0	0	0	0	0	0	0	0	0	0	0	0	0	0	0	0	0	0	0	3	0	0	0	0	0	0	0	0	0	0	1	0	0	0	0	0
ENSG00000117395	0	0	7	0	0	0	20	2	5	0	17	0	2	5	0	0	0	1	4	0	2	0	0	7	0	5	3	1	0	0	0	6	0	1	6	0	0	0	9	5	24	0	6	3	0	0	0	0	1
ENSG00000243710	21	32	52	20	0	4	7	4	0	17	10	0	58	44	0	0	0	0	24	0	5	4	1	17	16	11	15	11	1	6	18	7	11	9	112	7	3	12	19	30	37	0	68	24	10	0	9	0	18
ENSG00000199240	0	0	0	0	0	0	0	0	0	0	0	0	0	0	0	0	0	0	0	0	0	0	0	0	0	0	0	0	0	0	0	0	0	0	0	0	0	0	0	0	0	0	0	0	0	0	0	0	0
ENSG00000179178	0	0	5	0	0	0	1	0	0	0	1	0	0	0	0	0	0	0	0	0	0	0	6	0	0	0	0	0	0	0	0	0	0	0	0	0	0	0	0	1	0	0	1	0	0	0	0	0	0
ENSG00000253313	0	0	0	0	0	0	0	0	0	0	0	0	0	0	0	0	0	0	0	0	0	0	3	0	0	0	0	0	0	0	0	0	0	0	0	0	0	0	0	0	0	0	1	0	0	0	0	0	0
ENSG00000066056	0	0	3	0	0	0	14	0	0	0	3	0	0	2	0	0	12	0	0	0	0	0	2	3	0	0	0	0	0	0	0	0	0	1	0	0	0	0	0	2	0	0	1	1	0	0	0	0	1
ENSG00000117400	10	12	0	98	204	44	1047	399	79	14	1	65	275	915	118	0	860	3	52	324	164	61	17	267	314	265	217	282	482	72	191	133	50	249	157	6	228	7	128	190	530	1221	9	29	9	0	50	1001	72
ENSG00000234694	0	7	1	0	0	0	0	1	0	0	0	0	0	0	0	0	0	0	0	0	0	9	9	0	0	0	0	0	0	0	0	0	0	0	7	0	1	0	0	0	0	0	1	0	0	0	0	0	0
ENSG00000117399	0	0	5	0	0	2	3	9	2	0	25	5	8	7	0	0	0	0	0	0	0	0	13	1	0	0	5	0	0	0	0	0	0	0	5	0	0	0	0	1	0	0	7	3	0	0	0	0	0
ENSG00000066322	0	0	0	0	0	7	2	9	0	0	0	0	1	0	0	0	0	1	0	5	0	9	0	29	13	16	15	3	2	0	0	3	0	5	33	0	4	0	19	5	2	3	10	0	0	0	1	35	7
ENSG00000159479	0	16	1	7	0	3	23	17	0	5	1	0	9	1	24	0	11	1	0	4	0	0	2	15	10	9	9	3	10	0	2	1	0	5	19	0	1	0	1	9	24	0	20	10	0	0	0	30	0
ENSG00000229431	9	81	22	9	77	29	32	8	0	33	17	1	14	2	41	0	13	10	30	56	28	44	2	11	7	14	12	20	20	33	2	71	27	8	39	26	24	40	9	48	11	105	48	21	38	0	22	1	41
ENSG00000198198	64	72	77	81	68	69	257	235	102	76	124	13	81	134	121	0	95	141	62	124	196	125	41	79	70	37	38	119	154	85	142	124	36	112	182	155	155	150	92	150	116	86	119	98	114	2	108	240	87
ENSG00000229372	0	3	17	15	0	0	55	0	17	2	12	3	13	21	0	0	0	0	0	2	11	8	0	5	0	1	2	7	0	13	22	3	0	0	96	0	7	0	0	12	0	0	33	0	14	0	0	15	1
ENSG00000178922	3	54	48	42	0	4	83	58	68	0	5	1	15	20	59	0	28	0	20	11	28	1	31	18	27	16	16	25	25	5	9	12	2	13	68	0	35	8	23	53	35	12	51	4	3	0	0	49	20
ENSG00000229348	0	1	0	1	0	0	2	0	0	1	0	0	3	0	0	0	0	0	1	2	5	1	0	0	0	0	1	2	0	2	0	1	0	0	2	3	1	0	0	5	5	0	0	0	0	0	1	1	0
ENSG00000142949	0	36	4	67	34	5	321	450	0	15	1	44	108	201	0	0	114	0	44	29	47	45	9	38	129	33	38	27	210	15	168	85	33	138	154	1	46	1	96	77	129	74	20	19	0	0	20	167	66
ENSG00000066135	1	29	14	11	25	7	67	49	24	1	8	2	10	25	4	0	40	31	6	43	43	46	14	17	6	25	22	8	0	24	16	15	2	14	24	12	11	2	9	9	22	52	13	12	0	0	2	3	8
ENSG00000236200	10	27	62	10	9	5	22	18	5	13	36	0	15	13	0	0	0	37	12	31	41	8	12	8	6	4	8	28	17	18	2	17	0	12	48	18	10	9	11	29	17	25	95	12	19	0	9	0	10
ENSG00000126091	0	9	35	18	76	55	695	516	58	10	13	43	147	389	0	0	219	1	46	94	104	40	11	165	337	173	118	124	261	20	102	30	3	171	232	0	69	1	79	198	262	523	37	6	9	0	27	570	74
ENSG00000229444	14	0	5	0	0	10	0	1	0	0	10	1	0	0	0	0	0	0	0	7	2	11	0	0	0	1	0	2	1	2	0	4	6	0	2	0	10	0	6	0	0	12	10	0	1	0	14	0	1
ENSG00000252201	0	0	0	0	0	0	0	0	0	0	0	0	0	0	0	0	0	0	0	0	0	0	9	0	0	0	0	0	0	0	0	0	0	0	0	0	0	0	0	0	0	0	0	0	0	0	0	0	0
ENSG00000233674	0	0	0	0	0	0	0	0	0	0	0	0	0	1	0	0	0	0	0	0	0	0	0	0	0	0	0	0	0	0	0	0	0	0	0	0	0	0	0	0	0	0	0	0	0	0	0	0	0
ENSG00000224751	0	0	9	0	0	0	24	0	0	0	0	0	0	0	0	0	0	0	0	0	0	0	8	0	0	0	0	0	0	0	0	0	0	0	0	0	0	0	0	0	0	0	5	0	0	0	0	0	0
ENSG00000117407	0	0	0	0	0	0	1	0	0	0	0	0	0	0	0	0	0	0	0	0	0	0	0	0	0	0	0	0	0	0	0	0	0	0	0	0	0	0	0	0	0	0	0	4	0	0	0	0	0
ENSG00000237950	0	0	2	0	0	0	0	0	0	0	0	1	0	0	0	0	0	0	0	0	2	0	0	0	0	0	0	0	0	0	0	0	0	0	0	0	0	0	0	0	0	0	0	0	0	0	0	0	0
ENSG00000117408	0	0	6	1	3	3	16	0	0	5	1	1	10	0	0	0	1	0	0	3	0	0	0	5	3	3	9	4	0	2	3	0	0	2	25	1	0	0	9	6	7	0	14	0	0	3	0	1	7
ENSG00000132768	0	0	3	0	0	0	7	3	0	0	3	2	0	0	0	0	0	2	0	0	0	0	15	4	0	0	0	1	0	0	2	0	0	0	0	0	1	0	0	0	0	0	9	0	0	0	0	0	0
ENSG00000117410	0	0	4	0	1	0	7	15	0	2	0	0	10	1	34	0	0	10	10	6	0	0	7	70	9	7	13	4	11	2	16	0	0	4	177	0	6	0	1	61	10	0	56	1	0	0	0	1	1
ENSG00000117411	0	0	2	0	0	0	0	3	0	0	8	0	0	0	0	0	4	0	0	3	0	0	0	0	0	0	0	2	0	0	0	0	0	0	0	0	4	0	0	0	3	1	3	0	0	2	0	0	3
ENSG00000159214	0	0	1	0	0	8	0	0	0	0	0	0	0	0	0	0	0	0	0	0	0	0	0	1	0	2	0	0	0	0	5	0	0	0	3	0	0	0	1	0	0	0	5	0	0	0	0	0	0
ENSG00000196517	1	0	0	0	17	1	0	0	2	0	1	1	1	0	0	0	0	0	0	0	0	0	0	1	0	6	0	1	0	0	0	0	0	1	0	0	0	2	0	0	8	1	6	0	0	1	0	0	0
ENSG00000230615	0	0	7	0	0	0	8	1	0	0	3	0	1	0	0	0	0	0	0	1	0	0	14	3	7	1	1	0	0	0	0	0	0	1	2	0	0	0	12	0	0	0	0	0	0	0	0	0	0
ENSG00000227163	0	0	0	0	0	0	0	0	0	0	0	0	0	0	0	0	0	0	0	0	0	0	0	0	0	0	0	0	0	0	0	0	0	0	0	0	0	0	0	0	0	0	0	0	0	0	0	0	0
ENSG00000271647	0	15	11	0	0	0	0	0	0	0	0	0	0	0	0	0	0	0	0	4	0	0	0	2	4	3	1	0	0	0	2	0	0	0	0	0	2	1	0	0	1	0	0	3	0	0	0	0	0
ENSG00000239560	0	0	0	0	0	0	0	0	0	0	0	0	0	0	0	0	0	0	0	0	0	0	1	0	0	0	0	0	0	0	0	0	0	0	0	0	0	0	0	0	0	0	0	0	0	0	0	0	0
ENSG00000171872	0	0	39	0	0	0	0	0	2	0	0	0	0	0	0	0	0	0	0	0	0	0	17	0	0	0	0	0	0	0	0	0	24	0	0	0	0	0	0	1	0	0	0	0	0	0	0	0	0
ENSG00000233514	0	0	1	0	0	0	0	0	0	0	0	0	0	0	0	0	0	0	0	0	0	0	1	0	0	0	0	1	0	0	0	0	0	0	0	0	0	0	0	0	0	0	0	0	0	0	0	0	0
ENSG00000239275	0	0	0	0	0	0	0	0	0	0	0	0	0	0	0	0	0	0	0	0	0	0	0	0	0	0	0	0	0	0	0	0	0	0	0	0	0	0	0	0	0	0	0	0	0	0	0	0	0
ENSG00000226804	0	0	0	0	0	0	0	0	0	0	9	0	0	0	0	0	0	0	0	0	0	0	0	0	0	0	0	0	0	0	0	0	0	0	0	0	0	0	0	0	0	0	0	3	0	0	0	0	0
ENSG00000200171	0	0	0	0	0	0	0	0	0	0	0	0	0	0	0	0	0	0	0	0	0	0	0	0	0	0	0	0	0	0	0	0	0	0	0	0	0	0	0	0	0	0	0	0	0	0	0	0	0
ENSG00000238037	0	0	0	0	0	0	0	0	0	0	0	0	0	0	0	0	0	0	0	0	0	0	0	0	0	0	0	0	0	0	0	0	0	0	0	0	0	0	0	0	0	0	0	0	0	0	0	0	0
ENSG00000227994	0	0	0	0	0	0	0	0	0	0	0	0	0	0	0	0	0	0	0	0	0	0	5	0	0	0	0	0	0	0	0	0	0	0	0	0	0	0	0	0	0	0	0	0	0	0	0	0	0
ENSG00000271329	0	0	0	0	0	0	3	0	0	0	16	0	0	0	0	0	0	0	0	0	0	0	2	0	0	0	0	0	0	0	0	0	0	0	0	0	0	0	0	0	0	0	0	0	0	0	0	0	0
ENSG00000178028	0	0	12	0	13	1	42	1	0	1	12	0	13	0	61	8	0	0	0	0	3	0	0	14	4	2	4	7	8	0	5	3	0	1	38	0	9	0	0	40	13	0	37	1	0	0	3	3	1
ENSG00000117419	0	0	0	0	74	13	62	47	0	1	2	1	57	95	0	9	1	0	1	7	0	5	6	83	67	83	48	16	13	3	68	0	0	44	101	0	1	0	9	42	35	42	12	3	1	2	0	46	0
ENSG00000233602	0	0	0	0	0	0	0	0	0	0	0	0	0	0	0	0	0	0	0	0	0	0	0	0	0	0	0	0	0	0	0	0	0	0	0	0	0	0	2	0	0	0	1	0	0	0	0	0	0
ENSG00000252146	0	0	0	0	0	0	0	0	1	0	0	0	0	0	0	0	0	0	0	0	0	0	0	0	0	0	0	0	0	0	0	0	0	0	0	0	0	0	0	0	0	0	0	0	0	0	0	0	0
ENSG00000199385	0	0	0	0	0	0	0	0	0	0	0	0	0	0	0	0	0	0	0	0	0	0	0	0	0	0	0	0	0	0	0	0	0	0	0	0	0	0	0	0	0	0	0	0	0	0	0	0	0
ENSG00000187147	5	44	26	26	110	30	55	26	9	12	18	8	42	42	79	0	31	27	2	104	9	15	44	81	44	34	18	13	18	22	46	23	12	20	85	1	20	23	13	42	44	89	48	2	0	3	6	68	42
ENSG00000263381	0	0	0	0	0	0	0	0	0	0	0	0	0	0	0	0	0	0	0	0	0	0	0	0	0	0	0	0	0	0	0	0	0	0	0	0	0	0	0	0	0	0	0	0	0	0	0	0	0
ENSG00000126106	40	38	139	59	17	44	103	1	6	39	76	1	39	87	26	116	13	12	33	28	75	35	11	20	18	8	24	19	57	38	9	54	0	9	75	46	14	53	0	68	32	0	102	35	85	0	30	31	62
ENSG00000198520	0	0	11	3	0	0	16	0	0	0	8	0	4	0	0	0	0	0	3	0	0	0	1	13	0	0	1	1	0	0	0	0	0	3	11	0	0	0	10	14	0	0	9	2	0	0	0	0	0
ENSG00000199377	0	0	0	0	0	0	0	0	0	0	0	0	0	0	0	0	0	0	0	0	0	0	0	0	0	0	0	0	0	0	1	0	0	0	0	0	0	0	0	0	0	0	1	0	0	0	0	0	0
ENSG00000200169	0	0	0	0	0	0	0	0	0	0	0	0	0	0	0	0	0	0	0	0	0	0	0	0	1	0	1	0	0	0	1	0	0	0	0	0	0	0	0	1	0	0	2	0	0	0	0	0	0
ENSG00000142945	0	0	48	0	3	0	1	2	0	0	18	0	0	0	0	0	0	1	2	0	9	0	5	2	1	0	6	0	0	2	0	0	0	1	6	0	0	4	1	0	2	3	6	3	0	0	0	0	0
ENSG00000225721	78	32	85	72	38	47	82	0	12	47	112	1	68	53	3	0	44	30	63	11	20	17	9	39	32	22	25	28	31	49	8	20	0	39	187	87	11	161	16	87	44	47	138	51	56	0	41	25	25
ENSG00000142937	0	4	1	43	12	37	260	65	0	32	6	22	265	284	6	0	82	20	50	10	33	21	6	192	87	80	150	61	68	21	81	27	0	51	463	2	18	5	64	419	207	55	212	14	8	0	5	53	44
ENSG00000264294	0	0	0	0	0	0	0	0	0	0	0	0	0	0	0	0	0	0	0	0	0	0	0	0	0	0	0	0	0	0	0	0	0	0	0	0	0	0	0	0	0	0	0	0	0	0	0	0	0
ENSG00000200913	0	0	0	0	0	0	0	0	0	0	0	0	0	0	0	0	0	0	0	0	0	0	0	0	0	2	0	0	0	0	0	0	0	0	0	0	0	0	0	0	0	0	0	0	0	0	0	19	0
ENSG00000202031	0	0	0	0	0	0	0	0	0	0	0	0	0	0	0	0	0	0	0	0	0	0	0	0	0	0	0	0	0	0	0	0	0	0	0	0	0	0	0	0	0	0	0	0	0	0	0	0	0
ENSG00000207421	0	0	0	0	0	0	0	0	0	0	0	0	0	0	0	0	0	0	0	0	0	0	0	0	0	0	0	0	0	0	0	0	0	0	0	0	0	0	0	0	0	0	0	0	0	0	0	0	0
ENSG00000234093	0	0	18	0	0	0	16	0	0	0	0	0	0	0	0	0	0	0	0	0	0	0	0	3	0	0	0	0	1	0	0	0	0	0	0	0	0	0	0	1	0	0	10	0	0	0	0	0	0
ENSG00000142959	0	0	0	0	0	0	0	0	0	0	1	0	0	0	0	0	0	0	0	0	0	0	0	0	0	0	0	0	0	0	0	0	0	0	1	0	0	0	0	0	0	0	1	0	0	0	0	0	2
ENSG00000173846	0	0	0	0	0	0	0	0	0	1	16	0	0	1	4	0	0	4	3	0	1	0	36	124	14	26	12	1	1	2	18	0	0	3	303	1	2	0	2	112	5	0	585	1	1	0	0	0	8
ENSG00000188396	0	3	57	0	0	7	19	0	12	0	11	0	0	0	59	0	0	0	0	0	0	0	66	35	4	13	0	0	0	5	15	1	0	0	195	2	4	7	0	110	0	0	522	0	16	0	0	0	3
ENSG00000222009	4	0	3	0	0	0	24	0	8	0	1	0	5	32	0	0	17	0	3	19	1	0	20	21	1	6	2	2	13	0	1	0	0	0	69	4	5	0	0	41	14	2	79	1	0	0	0	4	2
ENSG00000117425	0	0	0	0	0	0	0	0	2	0	1	0	0	0	0	0	0	0	0	0	0	0	5	1	0	0	0	0	0	0	1	0	0	1	13	0	0	4	2	1	0	0	19	2	0	0	0	0	0
ENSG00000202444	0	0	0	0	0	0	0	0	0	0	0	0	0	0	0	0	0	0	0	0	0	0	0	0	0	0	0	0	0	0	0	0	0	0	0	0	0	0	0	0	0	0	0	0	0	0	0	0	0
ENSG00000226499	0	0	0	0	0	0	0	0	0	0	0	0	0	0	0	0	0	0	0	0	0	0	0	0	0	0	0	0	0	0	0	0	0	0	0	0	0	0	0	0	0	0	1	0	0	0	0	0	0
ENSG00000070785	0	1	9	0	0	0	11	10	0	0	0	0	3	10	0	0	0	0	0	1	8	0	4	7	1	1	1	0	0	1	1	0	0	4	33	0	2	0	0	7	15	0	29	3	0	0	0	0	1
ENSG00000266294	0	0	0	0	0	0	0	0	0	0	0	0	0	0	0	0	0	0	0	0	0	0	0	0	0	0	0	0	0	0	0	0	0	0	0	0	0	0	0	0	0	0	0	0	0	0	0	0	0
ENSG00000253039	0	0	0	0	0	0	0	0	0	0	0	0	0	0	0	0	0	0	0	0	0	0	0	0	0	0	0	0	0	0	0	0	0	0	0	0	0	0	0	0	0	0	1	0	0	0	0	0	0
ENSG00000229815	0	0	0	0	0	1	0	0	4	0	0	0	0	0	0	0	0	0	0	1	0	4	0	0	0	0	2	0	0	0	0	0	0	0	0	0	0	0	0	7	0	0	0	0	0	0	0	0	0
ENSG00000232369	0	0	15	7	6	0	14	0	0	0	1	0	0	0	3	0	0	0	0	0	0	1	0	1	1	0	2	1	1	0	0	0	0	0	0	0	0	0	0	1	0	0	0	0	0	0	0	2	0
ENSG00000268949	0	0	0	0	0	0	0	0	0	0	0	0	0	0	0	0	0	0	0	0	0	0	0	0	0	0	0	0	0	0	0	0	0	0	0	0	0	0	0	0	0	0	0	0	0	0	0	0	0
ENSG00000126107	0	0	12	8	0	5	27	11	0	0	2	4	17	27	1	0	4	1	5	8	0	4	3	9	1	2	4	3	0	0	11	1	0	4	12	0	0	0	0	3	13	2	23	1	0	0	1	27	1
ENSG00000126088	0	5	4	0	4	2	57	32	0	3	0	1	16	11	0	0	1	2	18	10	0	1	0	5	4	1	1	18	6	0	1	0	0	2	5	0	1	1	6	11	6	0	4	1	0	0	1	42	8
ENSG00000162415	0	0	2	0	1	0	6	0	5	0	11	0	7	0	0	0	0	0	0	0	0	0	1	3	3	0	0	0	0	0	0	0	4	2	0	0	1	0	0	2	11	0	7	1	0	0	0	0	0
ENSG00000264650	0	0	0	0	0	0	0	0	0	0	0	0	0	0	0	0	0	0	0	0	0	0	0	0	0	0	0	0	0	0	0	0	0	0	0	0	0	0	0	0	1	0	0	0	0	0	0	0	0
ENSG00000234315	0	0	0	0	0	0	0	0	0	0	0	0	0	0	0	0	0	0	0	0	0	0	0	1	0	0	0	0	0	0	0	0	0	0	0	0	0	0	0	0	0	0	0	0	0	0	0	0	0
ENSG00000221707	0	0	0	0	0	0	0	0	0	0	0	0	0	0	0	0	0	0	0	0	0	0	0	0	0	0	0	0	0	0	0	0	0	0	0	0	0	0	0	0	0	0	0	0	0	0	0	0	0
ENSG00000186603	0	0	23	0	0	0	0	0	0	0	9	2	0	0	37	0	0	0	0	0	0	0	0	3	0	0	0	0	0	0	0	0	0	0	26	0	0	0	0	10	0	0	20	1	0	0	0	0	0
ENSG00000132781	0	16	33	0	0	0	26	6	0	0	3	0	4	1	0	0	5	0	0	1	0	0	7	4	2	2	2	2	6	1	1	0	0	0	13	0	0	10	3	4	2	0	15	1	0	0	0	0	1
ENSG00000132773	1	0	0	16	0	1	53	0	12	0	1	3	0	14	0	0	0	2	0	2	0	0	8	7	2	3	2	3	1	0	4	0	0	1	8	0	2	2	3	42	0	0	32	2	0	0	0	6	0
ENSG00000070759	0	0	22	0	45	2	85	24	21	0	20	4	6	27	12	0	18	0	10	2	0	4	7	23	5	14	4	4	7	0	4	3	0	14	26	0	2	0	9	45	15	0	38	10	2	0	0	0	13
ENSG00000238945	0	0	1	0	0	0	0	0	0	0	0	0	0	0	0	0	0	0	0	0	0	0	0	0	0	0	0	0	0	0	0	0	0	0	0	0	0	0	0	0	0	0	1	0	0	0	0	0	0
ENSG00000236872	0	0	10	0	0	0	7	0	1	0	0	0	1	0	0	0	0	0	0	2	0	0	0	0	0	0	0	0	1	0	0	0	0	2	7	0	0	0	0	0	1	0	4	0	0	0	0	0	0
ENSG00000236624	0	0	16	0	0	0	0	1	13	0	0	0	0	0	0	0	0	0	0	0	0	0	6	1	0	1	4	0	0	0	0	0	0	0	5	0	0	0	0	0	0	0	4	0	0	0	0	0	0
ENSG00000132763	12	16	8	0	0	8	0	0	1	12	13	0	26	7	0	0	0	0	9	8	21	1	0	11	6	9	5	3	0	19	3	2	0	12	65	7	1	31	0	11	9	1	45	19	21	0	0	0	6
ENSG00000117450	0	9	24	0	5	3	21	19	0	11	5	0	11	29	0	0	3	8	5	2	0	0	0	24	14	22	12	25	0	4	4	1	0	7	38	7	7	0	6	17	9	2	29	15	0	0	4	0	16
ENSG00000234379	0	0	0	0	0	0	0	0	0	0	3	0	0	0	0	0	0	0	0	0	0	0	0	0	0	0	0	0	0	0	0	0	0	0	0	0	0	0	0	0	0	0	0	0	0	0	0	0	0
ENSG00000117448	0	0	26	0	0	1	0	17	0	0	0	0	3	2	0	0	0	3	6	0	0	0	13	8	0	6	11	0	0	0	0	0	0	1	21	0	1	0	18	4	3	0	18	0	0	0	0	0	0
ENSG00000132780	0	0	116	3	2	13	72	17	8	2	8	2	24	56	69	0	27	1	3	0	8	11	34	17	9	18	17	7	3	1	20	8	0	15	49	0	5	0	13	62	35	2	91	2	0	0	1	54	11
ENSG00000159588	0	0	2	0	0	0	5	1	0	0	1	0	1	0	0	0	0	0	0	0	0	0	0	0	1	0	3	0	0	0	3	0	0	0	0	0	0	0	0	0	0	0	9	4	0	0	0	0	0
ENSG00000159592	18	13	53	30	84	38	298	270	44	24	9	21	178	537	40	79	263	14	62	41	67	16	11	127	223	140	124	100	87	31	116	39	16	121	244	3	61	9	84	260	195	30	110	29	28	0	4	251	37
ENSG00000225447	0	0	0	0	0	0	6	0	0	0	0	0	0	0	0	0	0	0	0	0	0	0	0	0	0	0	0	0	0	0	0	0	0	0	0	0	0	0	0	2	0	0	5	0	0	0	0	0	0
ENSG00000234329	0	0	0	0	0	0	0	0	0	0	0	0	0	0	0	0	0	0	0	0	0	0	0	3	0	0	0	0	1	0	0	0	0	0	0	0	0	0	0	7	0	0	4	0	0	0	0	0	0
ENSG00000159596	6	0	39	22	36	31	23	31	23	35	20	4	28	22	1	20	34	2	24	8	22	1	6	25	29	20	12	15	16	10	30	33	0	33	88	17	15	15	2	8	32	25	26	13	4	0	8	1	29
ENSG00000197429	39	16	62	0	24	19	14	7	52	7	30	3	15	34	11	0	20	14	19	22	10	9	14	2	5	1	7	5	7	6	8	7	42	8	36	17	9	10	20	8	23	95	30	3	0	0	8	16	10
ENSG00000230896	0	0	8	0	0	0	0	0	0	0	0	0	0	0	30	0	0	0	0	0	0	0	0	0	0	0	0	0	0	0	0	0	0	0	0	0	0	0	0	0	0	0	5	0	0	0	0	0	0
ENSG00000236111	0	0	0	0	0	0	0	0	0	0	0	0	0	1	0	0	0	0	0	0	0	0	0	0	0	0	0	0	0	0	0	0	0	0	0	0	0	0	0	0	0	0	0	0	0	0	0	0	0
ENSG00000086015	0	3	80	0	11	1	23	0	0	4	1	0	1	14	0	0	0	0	0	1	0	0	15	9	7	10	5	4	0	1	0	0	8	5	23	0	1	0	0	25	9	1	23	2	2	0	0	3	1
ENSG00000232467	0	0	0	0	0	0	0	0	0	0	0	0	0	0	0	0	0	0	0	0	0	0	0	0	0	0	0	0	0	0	0	0	0	0	1	0	0	0	0	3	0	0	1	0	0	0	0	0	0
ENSG00000117461	0	0	35	0	25	0	6	6	0	0	0	4	18	8	0	0	27	0	4	19	14	0	1	19	5	15	9	3	30	0	16	0	3	23	16	0	0	0	0	7	38	0	20	2	0	0	0	4	5
ENSG00000226957	0	0	0	0	0	0	0	0	0	0	0	0	0	0	0	0	0	0	0	0	0	0	0	0	0	0	0	0	0	0	0	0	0	0	0	0	0	0	0	0	0	0	2	1	0	0	0	0	0
ENSG00000233114	0	0	0	0	0	0	0	0	0	0	0	0	0	0	0	0	0	0	0	0	0	0	0	0	0	0	0	0	0	0	0	0	0	0	0	0	0	0	0	0	0	0	0	0	0	0	0	0	0
ENSG00000227857	0	0	0	0	0	0	0	0	0	0	0	0	0	0	0	0	0	0	0	0	0	0	0	0	0	0	0	0	0	0	0	0	0	0	0	0	0	0	0	0	0	0	0	0	0	0	0	0	0
ENSG00000117472	0	0	1	0	0	0	0	0	0	0	4	2	0	0	0	0	0	0	0	0	0	0	0	0	0	0	0	0	0	0	0	0	0	0	0	0	0	0	0	0	0	0	1	1	0	0	0	0	0
ENSG00000250719	0	0	0	0	0	0	0	0	0	0	0	0	0	0	0	0	0	0	0	0	0	0	0	0	0	0	0	0	0	0	0	0	0	0	0	0	0	0	0	0	0	0	0	0	0	0	0	0	0
ENSG00000085998	0	0	3	0	3	1	2	4	13	0	7	0	0	1	0	0	1	1	9	0	2	0	5	14	0	1	4	2	0	1	1	1	0	12	1	2	0	7	5	9	6	0	7	2	0	1	0	0	0
ENSG00000171357	0	0	0	0	0	0	0	0	0	0	0	0	0	0	0	0	0	0	0	0	0	0	0	0	0	0	0	0	0	0	0	0	0	1	0	0	0	0	0	0	0	0	0	0	0	0	0	0	1
ENSG00000085999	14	14	26	3	0	5	0	16	8	0	14	0	9	11	0	0	0	0	30	17	20	11	8	10	13	1	10	9	2	20	4	17	0	26	12	4	6	5	16	30	11	8	55	2	20	0	11	3	24
ENSG00000132128	0	5	64	5	26	17	117	38	0	4	4	2	46	99	61	0	12	2	10	34	17	9	0	64	72	29	31	36	25	13	14	14	0	40	92	10	12	3	57	65	69	0	49	3	10	0	14	21	18
ENSG00000173660	0	66	18	49	52	120	110	123	0	59	8	8	82	132	0	0	133	3	65	81	103	55	7	152	57	85	86	55	115	10	127	61	0	177	131	0	40	7	9	64	82	57	44	41	21	0	64	112	65
ENSG00000117481	0	7	9	0	0	0	9	21	0	2	1	0	4	0	37	0	10	0	7	0	0	2	1	22	4	6	4	0	0	0	0	0	0	2	64	0	2	1	3	42	31	37	48	0	0	0	0	0	0
ENSG00000225779	0	0	0	0	0	0	0	0	0	0	0	0	0	0	0	0	0	0	0	0	0	0	0	0	0	0	0	0	0	0	0	0	0	0	0	0	0	0	0	0	0	0	0	0	0	0	0	0	0
ENSG00000117480	0	0	10	0	0	0	0	1	0	0	2	0	0	0	0	0	0	0	0	0	0	0	0	0	0	0	1	0	0	0	1	0	0	1	0	0	0	0	0	10	0	0	3	3	0	0	0	0	0
ENSG00000232022	0	0	0	0	0	0	0	0	0	0	0	0	1	0	0	0	0	0	0	0	0	0	0	0	0	0	0	0	0	0	0	0	0	0	0	0	0	0	0	0	0	0	0	0	0	0	0	0	0
ENSG00000224863	0	0	6	0	0	0	5	0	0	0	0	0	0	0	0	0	0	0	0	0	0	0	0	3	0	0	0	0	0	0	0	3	0	0	1	0	0	0	0	0	3	0	1	0	0	0	0	0	0
ENSG00000225667	0	0	1	0	0	0	0	0	0	0	0	0	0	0	0	0	0	0	0	0	0	0	0	0	0	0	0	0	0	0	0	0	0	0	0	0	0	0	0	0	0	0	0	0	0	0	0	0	0
ENSG00000197587	0	0	0	0	0	0	0	0	0	0	0	0	0	0	0	0	0	0	0	0	0	0	0	0	0	0	0	0	0	0	0	0	0	0	0	0	0	0	1	0	0	0	0	3	0	0	0	0	0
ENSG00000269956	18	88	44	79	59	143	147	85	160	57	36	4	37	102	100	4	184	24	78	428	186	68	13	39	26	18	22	82	89	84	45	58	8	46	83	159	113	50	41	51	63	302	148	27	51	0	126	72	88
ENSG00000162456	0	0	1	0	0	0	0	0	0	0	0	0	0	0	0	0	0	0	0	0	0	0	0	0	0	0	0	0	0	0	0	0	0	1	0	0	0	0	14	0	0	0	1	1	0	0	0	0	0
ENSG00000079277	0	21	16	21	15	11	120	53	0	0	18	8	61	76	0	0	122	2	11	60	25	9	12	45	2	17	16	18	26	8	19	14	0	16	37	0	13	0	19	76	27	153	37	7	0	0	0	67	20
ENSG00000142961	1	45	8	69	96	6	335	371	38	9	0	24	44	340	134	0	275	4	98	37	62	16	3	83	192	47	47	118	159	19	68	88	5	79	94	0	100	3	61	125	128	256	45	5	25	0	27	581	37
ENSG00000123472	0	0	0	0	0	0	32	21	0	3	0	0	29	0	35	0	29	1	7	4	7	0	0	40	37	18	29	17	24	5	17	5	17	17	10	0	8	0	10	17	11	0	4	12	0	0	7	11	2
ENSG00000159658	0	8	79	23	162	14	363	498	21	14	1	4	219	246	31	0	340	18	44	72	30	22	30	170	113	153	149	116	149	11	232	53	0	285	275	0	58	1	118	142	325	203	117	4	4	42	33	351	48
ENSG00000233647	0	0	0	0	0	0	0	0	0	0	0	0	0	0	0	0	0	0	0	0	0	0	0	0	0	0	0	0	0	0	0	0	0	0	0	0	0	0	0	0	0	0	0	0	0	0	0	0	0
ENSG00000186118	0	0	6	0	0	15	0	0	0	0	1	0	0	0	0	0	0	0	0	0	0	0	0	0	0	0	0	1	0	0	0	0	0	0	8	0	0	0	0	5	0	0	9	1	0	0	0	0	0
ENSG00000228237	326	247	285	232	265	274	286	352	173	364	958	35	198	148	140	27	317	271	121	570	329	348	33	208	195	159	117	328	480	424	243	441	67	344	447	376	411	326	109	96	309	308	282	231	446	0	352	196	226
ENSG00000236476	0	0	0	0	0	0	0	0	0	0	0	0	0	0	0	0	0	0	0	0	0	0	0	0	0	0	0	0	0	0	0	0	0	0	0	0	0	0	0	0	0	0	0	0	0	0	0	0	0
ENSG00000142973	0	1	24	0	0	0	0	0	0	0	6	0	0	0	0	0	0	0	0	0	0	0	2	0	0	0	0	0	0	0	0	0	0	1	0	0	0	0	0	1	0	0	0	2	0	0	0	0	0
ENSG00000154198	0	0	3	0	0	0	0	0	0	0	1	0	0	0	0	0	0	0	0	0	0	0	3	0	0	0	0	0	0	0	0	0	0	1	0	0	0	0	0	0	0	0	4	2	0	0	0	0	0
ENSG00000238145	0	0	0	0	0	0	0	0	0	0	0	0	0	0	0	0	0	0	0	0	0	0	0	0	0	0	0	0	0	0	0	0	0	0	0	0	0	0	0	0	0	0	0	0	0	0	0	0	0
ENSG00000187048	0	0	0	0	0	0	0	0	0	0	1	0	0	0	0	0	0	0	0	0	0	0	7	0	0	0	0	0	0	0	0	0	0	1	0	0	0	0	0	0	0	0	1	1	0	0	0	0	0
ENSG00000186377	0	18	1	0	22	0	3	0	0	2	11	1	0	0	0	0	0	11	5	3	0	5	10	4	3	6	3	6	2	12	5	8	0	4	0	8	5	4	0	2	0	0	0	29	0	0	0	8	12
ENSG00000259832	0	0	0	0	0	0	0	0	0	0	0	0	0	0	0	0	0	0	0	0	0	0	0	0	0	0	0	0	0	0	0	0	0	0	0	0	0	0	0	0	0	0	0	0	0	0	0	0	0
ENSG00000261196	0	0	0	0	0	0	0	0	0	0	0	0	0	0	0	0	0	0	0	0	0	0	0	0	0	0	0	0	0	0	0	0	0	0	0	0	0	0	0	0	0	0	0	0	0	0	0	0	0
ENSG00000261593	0	0	0	0	0	0	0	0	0	0	0	0	0	0	0	0	0	0	0	0	0	0	0	0	0	0	0	0	0	0	0	0	0	0	0	0	0	0	0	0	0	0	0	0	0	0	0	0	0
ENSG00000261290	0	0	0	0	0	0	0	0	0	0	0	0	0	0	0	0	0	0	0	0	0	0	0	0	0	0	0	0	0	0	0	0	0	0	0	0	0	0	0	0	0	0	0	0	0	0	0	0	0
ENSG00000186160	10	15	2	0	0	0	0	0	0	0	4	0	0	20	0	0	0	0	2	0	0	0	0	0	4	0	0	2	0	5	0	0	0	1	0	0	0	6	0	0	0	0	0	23	0	0	6	0	0
ENSG00000225154	0	0	0	0	0	0	0	0	0	0	0	0	0	0	0	0	0	0	0	0	0	0	0	0	0	0	0	0	0	0	0	0	0	0	0	0	0	0	2	0	0	0	0	0	0	0	0	0	0
ENSG00000225506	0	0	0	0	3	3	7	3	0	2	0	0	7	5	0	0	22	0	0	1	0	0	2	5	11	27	5	1	0	11	12	2	0	6	9	0	5	0	5	13	17	0	0	0	0	0	0	7	2
ENSG00000162365	0	0	9	0	0	0	0	0	0	0	0	0	0	0	0	0	0	0	0	0	0	0	7	0	0	0	0	0	0	0	0	0	0	0	0	0	0	0	0	0	0	0	0	0	0	0	0	0	0
ENSG00000225514	0	0	0	0	0	0	0	0	0	0	0	0	0	0	0	0	0	0	0	0	0	0	0	0	0	0	0	0	0	0	0	0	0	0	0	0	0	0	0	0	0	0	0	0	0	0	0	0	0
ENSG00000224805	0	11	0	43	20	5	24	25	0	10	10	3	19	0	0	0	9	0	18	27	25	6	0	15	18	7	23	29	20	12	11	10	0	7	8	3	16	4	9	21	16	87	3	9	5	0	11	39	11
ENSG00000162366	23	264	0	24	66	152	427	293	16	55	13	3	152	733	90	0	263	15	128	268	94	87	0	213	542	498	318	373	538	119	402	81	0	270	226	13	313	102	68	246	552	81	32	97	160	0	65	1055	100
ENSG00000162367	44	91	5	332	380	120	2064	1924	135	113	33	177	516	1551	322	51	1179	50	273	265	642	130	14	708	820	784	388	630	943	67	687	286	202	602	746	103	246	48	538	678	647	811	74	88	63	0	215	2588	235
ENSG00000226252	259	553	32	478	343	379	781	774	627	572	211	134	152	685	432	610	475	235	407	395	706	319	11	183	308	224	151	581	513	358	354	676	178	250	445	396	476	384	231	401	287	1236	48	386	439	0	682	870	327
ENSG00000123473	4	34	32	21	190	17	141	152	0	2	8	12	212	198	7	0	204	24	78	17	5	22	4	186	137	156	138	32	42	10	180	6	6	180	163	1	18	0	34	63	163	33	36	11	0	0	3	149	15
ENSG00000162368	44	200	64	607	872	436	2099	2811	109	236	38	206	942	2507	217	0	2875	49	465	384	736	316	12	1031	1081	1241	656	706	888	181	1041	325	158	1198	835	15	343	47	794	1403	935	780	108	44	80	0	123	3285	614
ENSG00000225762	0	14	7	0	0	1	6	0	0	13	0	1	0	0	0	0	0	0	0	0	0	0	0	6	4	2	5	1	11	5	0	2	0	0	11	1	0	0	0	33	3	0	14	0	0	0	0	0	2
ENSG00000186790	0	0	1	0	0	0	0	0	0	0	0	0	0	0	0	0	0	0	0	0	0	0	0	0	0	0	0	0	0	0	0	0	0	0	0	0	0	0	0	0	0	0	0	0	0	0	0	0	0
ENSG00000237424	0	0	0	0	0	10	26	23	0	5	0	0	13	0	0	0	1	0	5	5	7	5	0	9	17	15	1	1	26	0	7	2	0	2	2	0	2	0	19	20	10	73	5	1	0	0	0	103	11
ENSG00000186564	8	27	50	19	0	25	31	87	54	33	18	1	8	0	22	0	40	17	7	29	54	7	0	9	19	23	13	36	46	20	11	41	0	16	27	10	26	18	32	35	15	117	17	30	50	0	16	6	20
ENSG00000271355	0	0	1	0	0	0	0	0	0	0	0	0	0	0	0	0	0	0	0	0	0	0	0	0	0	0	0	0	0	0	0	0	0	0	0	0	0	0	0	0	0	0	0	0	0	0	0	0	0
ENSG00000229554	0	0	0	0	0	0	0	0	0	0	0	0	0	0	0	0	0	0	0	0	0	0	0	0	0	0	0	0	0	0	0	0	13	0	0	0	0	0	0	0	0	0	0	0	0	0	0	0	0
ENSG00000221346	0	0	0	0	0	0	0	0	0	0	0	0	0	0	0	0	0	0	0	0	0	0	0	0	0	0	0	0	0	0	0	0	0	0	0	0	0	0	0	0	0	0	0	0	0	0	0	0	0
ENSG00000227883	0	0	0	0	0	0	0	0	0	0	0	0	0	0	0	0	0	0	0	0	0	0	0	0	0	0	0	0	0	0	0	0	0	0	0	0	0	0	0	0	0	0	0	0	0	0	0	0	0
ENSG00000221447	0	0	0	0	0	0	0	0	0	0	0	0	0	0	0	0	0	0	0	0	0	0	0	0	0	0	0	0	0	0	0	0	0	0	0	0	0	0	0	0	0	0	0	0	0	0	0	0	0
ENSG00000227947	0	0	0	0	0	0	0	0	0	0	0	0	0	0	0	0	0	0	0	0	0	0	0	0	0	0	0	0	0	0	0	0	0	0	0	0	0	0	1	0	0	0	0	0	0	0	0	0	0
ENSG00000269113	0	0	2	0	0	0	0	0	0	0	0	0	0	0	0	0	0	0	0	0	0	0	7	0	0	0	0	0	0	0	0	0	0	0	0	0	0	0	9	0	0	0	0	1	0	0	0	0	0
ENSG00000223814	0	0	0	0	0	0	0	0	0	0	0	0	0	0	0	0	0	0	0	0	0	0	0	0	0	0	0	0	0	0	0	0	0	0	0	0	0	0	0	0	0	0	0	0	0	0	0	0	0
ENSG00000273395	0	0	0	0	0	0	0	0	0	0	0	0	0	0	0	0	0	0	0	0	0	0	0	0	0	0	0	0	0	0	0	0	0	0	0	0	0	0	0	0	0	0	0	0	0	0	0	0	0
ENSG00000225028	0	0	0	0	0	0	0	0	0	0	0	0	0	0	0	0	0	0	0	0	0	0	14	0	0	0	0	0	0	0	0	0	0	0	0	0	0	0	0	0	0	0	0	0	0	0	0	0	0
ENSG00000226133	0	0	11	0	0	0	0	0	0	0	4	0	0	0	0	0	0	0	0	0	0	0	0	0	0	0	0	0	0	0	0	0	0	0	0	0	0	0	0	0	0	0	0	0	0	0	0	0	0
ENSG00000231413	0	0	0	0	0	0	0	0	0	0	6	0	0	0	0	0	0	0	0	0	0	0	0	0	0	0	0	0	0	0	0	0	0	0	0	0	0	0	0	0	0	0	0	0	0	0	0	0	0
ENSG00000237180	0	0	0	0	0	0	0	0	0	0	0	0	0	0	0	0	0	0	0	0	0	0	0	0	0	0	0	0	0	0	0	0	0	0	0	0	0	0	0	0	0	0	0	0	0	0	0	0	0
ENSG00000242267	0	0	53	0	0	0	0	0	9	0	0	0	0	0	0	0	0	0	0	0	0	0	0	0	0	6	0	1	0	5	2	0	0	0	1	0	4	0	12	0	0	21	0	12	0	0	0	0	0
ENSG00000269709	0	0	0	0	0	0	0	0	0	0	0	0	0	0	0	0	0	0	0	0	0	0	0	0	2	0	0	0	0	0	0	0	0	0	0	0	0	0	0	0	0	0	2	0	0	0	0	0	0
ENSG00000223720	0	0	2	0	0	0	0	0	0	0	0	0	0	0	0	0	0	0	0	0	0	0	0	0	0	0	0	0	0	0	0	0	0	0	0	0	0	0	0	0	0	0	0	0	0	0	0	0	0
ENSG00000117834	0	0	0	0	0	0	0	0	0	0	11	0	3	0	65	0	0	0	0	0	0	0	0	1	0	0	1	0	0	0	0	0	0	0	8	0	0	0	0	0	0	0	4	0	0	0	0	0	0
ENSG00000272491	0	0	19	0	0	0	0	0	0	0	0	0	0	0	0	0	0	0	0	0	0	0	0	0	0	0	0	0	0	0	0	0	0	0	0	0	0	0	0	0	0	0	0	0	0	0	0	0	0
ENSG00000132122	0	1	42	1	0	2	4	0	0	0	1	0	0	0	1	3	0	0	0	0	2	1	0	5	5	1	5	3	0	3	1	3	13	1	9	0	1	2	11	15	15	2	6	1	0	0	0	1	4
ENSG00000224986	0	0	25	0	0	0	0	0	0	0	0	0	0	0	0	0	0	0	0	0	0	0	19	0	0	0	0	0	0	0	0	0	0	0	0	0	0	0	0	0	0	0	0	0	0	0	0	0	0
ENSG00000206700	0	0	10	0	0	0	0	0	0	0	0	0	0	0	0	0	0	0	0	0	0	0	0	0	0	0	0	0	0	0	0	0	0	0	0	0	0	0	0	0	0	0	0	0	0	0	0	0	0
ENSG00000235105	0	0	1	0	15	0	1	2	0	0	1	0	4	0	0	0	0	0	0	2	2	0	0	4	5	7	0	0	4	0	2	0	0	0	0	0	0	1	1	2	9	0	11	1	0	0	0	0	1
ENSG00000223175	0	0	1	0	0	0	0	0	0	0	0	0	0	0	0	0	0	0	0	0	0	0	0	0	0	0	0	0	0	0	0	0	0	0	0	0	0	0	0	0	0	0	0	0	0	0	0	0	0
ENSG00000232514	0	0	0	0	0	0	0	0	0	0	0	0	0	0	0	0	0	0	0	0	0	0	0	0	0	0	0	0	0	0	0	0	0	0	0	0	0	0	0	0	0	0	2	0	0	0	0	0	0
ENSG00000186094	0	0	72	0	0	0	0	0	0	0	2	0	0	0	0	0	0	0	0	0	0	0	24	0	2	0	0	0	0	0	0	0	0	1	0	0	0	0	11	2	0	0	0	8	0	0	0	0	0
ENSG00000162373	0	0	0	0	0	0	0	0	0	0	4	0	3	0	1	0	0	0	0	0	0	0	10	0	0	0	2	0	0	0	0	0	0	4	0	0	0	0	1	0	4	0	4	0	0	0	0	0	0
ENSG00000229846	0	0	0	0	0	0	0	0	0	0	0	0	0	0	0	0	0	0	0	0	0	0	5	0	0	0	0	0	0	0	0	0	0	0	0	0	0	0	4	0	0	0	0	0	0	0	0	0	0
ENSG00000239144	0	0	0	0	0	0	0	0	0	0	0	0	0	0	0	0	0	0	0	0	0	0	0	0	0	0	0	0	0	0	0	0	0	0	0	0	0	0	4	0	0	0	0	0	0	0	0	0	0
ENSG00000230114	0	0	0	0	0	0	0	0	0	0	0	0	0	0	0	0	0	0	0	0	0	0	0	0	0	0	0	0	0	0	0	0	0	0	0	0	0	0	0	0	0	0	0	0	0	0	0	0	0
ENSG00000225623	0	0	7	0	0	0	0	0	0	0	0	0	0	0	0	0	0	0	0	0	0	0	0	0	0	0	0	0	0	0	0	0	0	0	0	0	0	0	0	1	0	0	0	0	0	0	0	0	0
ENSG00000237478	0	0	2	0	0	0	0	0	0	0	0	0	0	0	0	0	0	0	0	0	0	0	0	0	0	0	0	0	0	0	0	0	0	0	0	0	0	0	0	1	0	0	0	0	0	0	0	0	0
ENSG00000215887	0	0	0	0	0	0	0	0	0	0	0	0	0	0	0	0	0	0	0	0	0	0	0	0	0	0	0	0	0	0	0	0	0	0	1	0	0	0	0	0	0	0	0	0	0	0	0	0	0
ENSG00000221746	0	0	0	0	0	0	0	0	0	0	0	0	0	0	0	0	0	0	0	0	0	0	0	0	0	0	0	0	0	0	0	0	0	0	0	0	0	0	0	0	0	0	0	0	0	0	0	0	0
ENSG00000227839	0	0	1	0	0	0	0	0	0	0	0	0	0	0	0	0	0	0	0	0	0	0	0	0	0	0	0	0	0	0	0	0	0	0	0	0	0	0	0	0	0	0	0	0	0	0	0	0	0
ENSG00000233595	0	0	24	0	0	0	0	0	0	0	2	0	0	0	0	0	0	0	0	0	0	0	1	0	0	0	0	0	0	0	0	0	0	0	0	0	0	0	0	0	0	0	0	0	0	0	0	0	0
ENSG00000162374	16	0	1	0	0	0	0	0	14	0	18	0	0	0	0	0	0	0	0	0	0	0	12	0	0	0	1	0	0	0	0	0	19	1	0	0	0	0	0	8	0	0	1	3	0	4	0	0	0
ENSG00000230828	0	0	0	0	0	0	0	0	0	0	0	0	0	0	0	0	0	0	0	0	0	0	0	0	0	0	0	0	0	0	0	0	0	0	0	0	0	0	0	0	0	0	0	0	0	0	0	0	0
ENSG00000237337	0	0	1	0	0	0	0	0	0	0	0	0	0	0	0	0	0	0	0	0	0	0	0	0	0	0	0	0	0	0	0	0	0	0	0	0	0	0	0	0	0	0	0	0	0	0	0	0	0
ENSG00000233407	0	0	1	0	0	0	0	0	0	0	0	0	0	0	0	0	0	0	0	0	0	0	0	0	0	0	0	0	0	0	0	0	0	0	0	0	0	0	0	0	0	0	0	0	0	0	0	0	0
ENSG00000234080	0	0	0	0	0	0	0	0	0	0	0	0	0	0	0	0	0	0	0	0	0	0	0	0	0	0	0	0	0	0	0	0	0	0	0	0	0	0	0	0	0	0	0	0	0	0	0	0	0
ENSG00000229316	0	0	0	0	0	0	0	0	0	0	0	0	0	0	0	0	0	0	0	0	0	0	0	0	0	0	0	0	0	0	0	0	0	0	0	0	0	0	0	0	0	0	0	0	0	0	0	0	0
ENSG00000225671	0	0	0	0	0	0	0	0	0	0	0	0	0	0	0	0	0	0	0	0	0	0	11	0	0	0	0	0	0	0	0	0	0	0	0	0	0	0	0	0	0	0	0	0	0	0	0	0	0
ENSG00000142700	0	0	10	0	0	0	0	0	0	0	1	0	0	0	1	0	0	0	0	0	0	0	0	0	0	0	0	0	0	0	0	0	0	0	0	0	0	0	0	0	0	1	0	0	0	0	0	0	1
ENSG00000271782	0	0	0	0	0	0	0	0	0	0	0	0	1	0	0	0	0	0	0	0	0	0	8	0	0	0	0	0	0	0	0	0	0	0	0	0	0	0	0	0	0	0	0	0	0	0	0	0	0
ENSG00000185104	0	0	13	13	8	12	123	56	0	17	6	23	117	152	1	0	108	5	13	9	2	10	25	84	111	113	54	10	15	0	121	2	2	92	246	0	5	2	48	62	48	69	38	3	0	0	6	82	0
ENSG00000225767	0	0	16	0	0	4	44	0	6	0	8	0	0	0	0	0	0	0	0	0	0	0	5	6	0	1	0	0	0	0	0	0	0	0	23	0	0	0	0	24	11	0	48	0	0	0	0	0	0
ENSG00000202140	0	0	0	0	0	0	0	0	0	0	0	0	0	0	0	0	0	0	0	0	0	0	0	0	0	0	0	0	0	0	0	0	0	0	0	0	0	0	0	0	0	0	0	0	0	0	0	0	0
ENSG00000207194	0	0	17	0	0	0	12	0	4	0	0	0	0	0	0	0	0	0	0	0	0	0	0	0	0	0	0	0	0	0	0	0	0	0	1	0	0	0	0	0	0	0	5	0	0	0	0	0	3
ENSG00000252825	0	0	0	0	0	0	0	0	0	0	0	0	0	0	0	0	0	0	0	0	0	0	0	0	0	0	0	0	0	0	0	0	0	0	0	0	0	0	0	0	0	0	9	0	0	0	0	0	0
ENSG00000230585	11	0	42	47	20	12	55	29	0	34	7	4	13	33	3	0	51	46	16	9	19	16	0	10	32	23	10	10	34	5	31	18	4	19	64	5	9	11	1	7	18	0	42	46	2	0	23	2	0
ENSG00000237130	0	0	0	0	0	5	0	0	0	0	8	0	0	0	0	0	0	0	0	0	0	0	0	0	3	0	0	0	0	0	0	0	0	0	0	0	0	0	0	0	0	0	10	0	0	0	0	0	0
ENSG00000123080	0	0	6	33	11	10	59	100	0	2	5	3	6	4	0	0	44	0	4	14	12	16	0	11	33	22	3	43	24	2	2	20	12	12	22	1	11	0	1	23	68	32	9	8	0	0	1	27	25
ENSG00000265538	0	0	0	0	0	0	0	0	0	0	0	0	0	0	0	0	0	0	0	0	0	0	0	0	0	0	0	0	0	0	0	0	0	0	0	0	0	0	0	0	0	0	0	0	0	0	0	0	0
ENSG00000204006	0	0	8	0	0	0	0	0	0	0	18	0	0	0	0	0	0	0	0	0	0	0	1	0	0	0	0	0	0	0	0	0	5	0	0	0	0	0	0	0	0	0	0	1	0	0	0	0	0
ENSG00000200262	0	0	0	0	0	0	0	0	0	0	0	0	0	0	0	0	0	0	0	0	0	0	0	0	0	0	0	0	0	0	0	0	0	0	0	0	0	0	0	0	0	0	0	0	0	0	0	0	0
ENSG00000213478	0	0	1	0	0	0	8	0	0	0	0	0	0	1	0	0	1	0	0	0	0	0	0	1	1	0	0	0	1	0	0	0	0	0	0	0	0	0	0	1	0	0	1	0	0	0	0	0	0
ENSG00000239101	0	0	0	0	0	0	0	0	0	0	0	0	0	0	0	0	0	0	0	0	0	0	0	0	0	0	0	0	0	0	0	0	0	0	0	0	0	0	0	0	0	0	0	0	0	0	0	0	0
ENSG00000221492	0	0	0	0	0	0	0	0	0	0	0	0	0	0	0	0	0	0	0	0	0	0	0	0	0	0	0	0	0	0	0	0	0	0	0	0	0	0	0	0	0	0	0	0	0	0	0	0	0
ENSG00000203356	0	0	53	0	0	0	0	0	0	0	13	0	0	0	0	0	0	0	0	1	0	0	4	0	0	0	0	0	1	3	0	1	0	0	0	0	0	0	0	0	7	0	0	1	0	0	0	0	0
ENSG00000238618	0	0	0	0	0	0	0	0	0	0	0	0	0	0	0	0	0	0	0	0	0	0	0	0	0	0	0	0	0	0	0	0	0	0	0	0	0	0	0	0	0	0	0	0	0	0	0	0	0
ENSG00000123091	49	222	17	1082	2116	434	7157	5835	185	257	56	710	2935	4229	711	133	5686	127	1007	887	1348	442	26	3045	3975	4451	2451	2381	3813	389	4042	834	197	5813	3349	2	1119	50	2246	2537	5425	3243	481	219	172	1	222	7482	1609
ENSG00000233406	18	16	40	51	60	22	88	27	68	44	1	28	14	28	49	0	16	0	27	37	39	20	20	27	17	18	10	56	54	36	26	35	11	30	103	23	27	22	13	76	39	87	77	27	49	0	51	53	39
ENSG00000236434	5	61	3	17	3	2	33	15	4	17	14	2	2	7	5	5	41	0	8	22	13	16	0	11	1	4	6	28	6	29	34	11	0	24	48	8	12	19	17	21	13	2	72	0	20	0	24	5	21
ENSG00000085831	0	1	26	8	3	3	11	8	0	0	6	0	11	27	37	0	54	0	3	7	19	18	9	0	3	5	0	6	11	16	0	2	3	10	4	14	10	1	11	13	1	130	86	13	11	0	2	25	3
ENSG00000261664	0	0	0	0	0	0	0	0	0	0	0	0	0	0	0	0	0	0	0	0	0	0	0	0	0	0	0	0	0	0	0	0	0	0	0	0	0	0	0	0	0	0	0	0	0	0	0	0	0
ENSG00000085832	0	31	67	112	614	98	897	675	6	54	2	47	568	702	124	26	1224	31	112	96	175	64	14	460	465	555	299	132	324	54	353	94	39	397	553	0	69	11	227	496	500	103	200	20	5	0	2	885	88
ENSG00000232027	0	0	28	0	12	19	50	2	18	0	9	0	1	0	14	90	12	2	8	19	1	9	0	0	2	1	0	4	8	24	0	4	0	0	10	6	7	3	0	22	7	0	87	7	6	0	0	0	0
ENSG00000206595	0	0	32	0	0	0	6	0	0	0	8	0	0	0	0	0	0	0	0	0	0	0	0	0	0	0	0	0	0	0	0	0	0	0	3	0	0	0	0	3	0	0	25	0	0	0	0	0	0
ENSG00000238140	0	0	47	17	0	13	19	0	15	5	7	0	1	20	0	0	0	0	18	6	7	9	14	7	0	0	0	0	4	6	0	8	0	7	18	0	3	0	3	6	0	39	80	0	22	0	1	0	4
ENSG00000227070	0	0	16	0	0	0	0	0	0	0	0	0	0	0	0	0	0	0	0	0	0	0	1	3	0	0	1	0	0	0	0	0	0	0	0	0	2	0	1	2	0	0	0	0	0	0	0	0	0
ENSG00000252032	0	0	0	0	0	0	0	0	0	0	0	0	0	0	0	0	0	0	0	0	0	0	0	0	0	0	0	0	0	0	0	0	0	0	0	0	0	0	0	0	0	0	0	0	0	0	0	0	0
ENSG00000227742	0	0	0	0	19	1	9	0	0	0	10	0	6	34	46	0	0	15	2	2	3	1	5	5	6	1	8	2	0	6	5	9	0	11	17	3	6	23	0	7	3	0	2	0	5	0	6	18	0
ENSG00000117859	15	55	160	38	107	54	134	110	32	50	47	20	134	120	84	0	104	29	61	124	80	50	4	148	95	110	67	88	70	78	104	82	5	113	190	54	64	79	53	66	103	165	203	58	70	0	60	138	65
ENSG00000236973	0	0	8	0	0	5	4	0	0	0	0	0	0	0	0	0	0	0	0	0	0	0	0	1	0	0	0	0	0	0	17	0	0	0	0	0	0	0	0	0	0	0	8	0	0	0	0	0	0
ENSG00000232846	0	0	0	0	0	0	0	0	0	0	0	0	0	0	0	0	0	0	0	0	0	0	0	0	0	0	0	0	0	0	0	0	0	0	0	0	0	0	0	0	0	0	3	0	0	0	0	0	0
ENSG00000212624	0	0	36	0	0	0	0	0	7	0	0	0	0	0	0	0	0	0	0	0	0	0	0	0	0	0	0	0	0	0	0	0	0	0	0	0	0	0	0	0	0	0	5	0	0	0	0	0	0
ENSG00000078618	10	96	294	336	370	195	1489	1073	117	94	52	107	823	858	490	3	937	37	272	362	213	154	85	937	586	914	413	315	555	56	596	232	45	484	865	10	125	13	323	428	846	276	365	42	41	1	66	1252	173
ENSG00000266993	346	956	96	722	802	720	802	914	432	661	550	55	241	564	331	1322	887	147	668	1593	795	737	4	338	224	276	184	695	782	804	480	825	171	245	307	539	558	607	209	223	416	576	192	436	531	17	673	641	610
ENSG00000272175	1	0	8	0	0	0	0	0	0	0	2	0	3	0	87	0	0	0	0	0	0	1	0	1	4	0	0	0	0	0	5	1	0	0	0	0	0	0	7	0	0	0	17	0	0	0	0	0	0
ENSG00000212076	0	0	0	0	0	0	0	0	0	0	0	0	0	0	0	0	0	0	0	0	0	0	0	0	0	0	0	0	0	0	0	0	0	0	0	0	0	0	0	0	0	0	0	0	0	0	0	0	0
ENSG00000230604	0	0	28	0	0	0	0	0	0	0	0	0	0	0	0	0	0	0	0	0	0	4	0	0	1	0	0	0	0	0	0	0	0	0	0	0	3	0	0	0	0	0	26	0	0	0	0	0	0
ENSG00000212174	0	0	17	0	0	0	0	0	0	0	0	0	0	0	0	0	0	0	0	0	0	0	0	0	0	0	0	0	0	0	0	0	0	0	0	0	0	0	0	0	0	0	6	0	0	0	0	0	0
ENSG00000265769	0	0	0	0	0	0	0	0	0	0	0	0	0	0	0	0	0	0	0	0	0	0	0	0	0	0	0	0	0	0	0	0	0	0	0	0	0	0	13	0	0	0	0	0	0	0	0	0	0
ENSG00000169213	0	0	8	0	0	0	0	1	0	0	19	0	0	0	0	0	0	0	0	0	0	0	15	0	1	0	0	0	0	1	0	0	0	1	0	0	0	0	0	0	0	0	0	21	0	0	0	0	0
ENSG00000200839	0	0	0	0	0	0	0	0	0	0	0	0	0	0	0	0	0	0	0	0	0	0	0	0	0	0	0	0	0	0	0	0	0	0	0	0	0	0	0	0	0	0	0	0	0	0	0	0	0
ENSG00000229032	0	0	0	0	0	0	0	0	0	0	0	0	0	0	0	0	0	0	0	0	0	0	0	0	0	0	0	0	0	0	0	0	0	0	0	0	0	0	0	0	0	0	0	0	0	0	0	0	0
ENSG00000264613	0	0	0	0	0	0	0	0	0	0	0	0	0	0	0	0	0	0	0	0	0	0	0	0	0	0	0	0	0	0	0	0	0	0	0	0	0	0	0	0	0	0	0	0	0	0	0	0	0
ENSG00000117862	0	0	9	5	37	3	20	57	28	11	2	0	24	0	22	0	7	3	10	13	31	13	10	30	23	32	21	15	13	4	37	6	0	20	89	2	11	7	1	25	39	1	30	23	2	0	10	33	5
ENSG00000198841	0	0	5	0	0	0	0	0	0	0	0	0	11	0	0	0	0	0	3	0	0	0	4	1	0	0	0	0	0	0	0	0	0	1	5	0	0	0	0	7	1	1	4	1	0	0	0	0	1
ENSG00000223390	0	24	2	25	0	2	1	17	0	0	0	0	0	0	0	0	0	0	0	3	0	0	0	3	0	0	8	2	2	2	3	4	0	0	0	5	0	5	0	2	0	0	17	1	8	0	5	0	10
ENSG00000228369	0	0	16	0	0	0	10	0	0	0	1	0	0	0	0	0	0	0	0	0	0	0	8	3	0	0	0	0	0	0	0	0	0	0	0	0	0	0	0	0	0	0	10	0	0	0	0	0	0
ENSG00000134717	2	26	27	2	1	11	30	11	17	28	20	0	51	1	0	1	22	29	17	15	2	17	6	29	17	22	39	23	13	14	9	15	0	13	33	13	15	24	5	42	33	0	21	20	0	0	26	43	0
ENSG00000157077	0	0	49	0	0	0	7	1	1	0	6	0	0	0	0	0	3	0	0	0	0	0	1	5	1	3	0	1	0	0	1	0	14	1	23	0	0	0	0	9	1	0	17	2	0	2	11	0	5
ENSG00000241745	0	0	1	0	0	0	11	0	0	0	0	0	0	0	0	0	0	0	0	0	0	0	0	0	0	0	0	0	0	0	0	0	0	0	0	0	0	0	0	0	0	0	0	0	0	0	0	0	0
ENSG00000228407	0	0	0	0	0	0	0	0	0	0	0	0	0	0	0	0	0	0	0	0	0	0	0	0	0	0	0	0	0	0	0	0	0	0	6	0	0	0	7	0	0	0	1	0	0	0	0	0	0
ENSG00000223429	0	0	31	0	0	0	0	0	0	0	6	0	0	0	0	0	0	0	0	0	0	0	25	0	0	0	0	0	0	0	0	0	0	0	0	0	0	0	0	0	0	0	9	0	0	0	0	0	0
ENSG00000224255	0	0	1	0	0	0	0	1	0	0	0	0	0	0	39	0	0	0	0	0	0	0	0	0	0	0	0	0	0	0	0	0	0	0	0	0	0	0	0	0	0	0	0	0	0	0	0	0	0
ENSG00000236004	0	0	9	0	0	0	0	0	0	0	0	0	0	0	0	0	0	0	0	0	0	0	9	0	0	0	0	0	0	0	0	0	0	0	0	0	0	0	0	0	0	0	0	0	0	0	0	0	0
ENSG00000237663	0	0	8	0	0	0	0	0	0	0	0	0	0	0	0	0	0	0	0	0	0	0	0	0	0	0	0	0	0	0	0	0	0	0	0	0	0	0	0	0	0	0	0	0	0	0	0	0	0
ENSG00000213735	0	0	0	0	0	0	0	0	0	0	0	0	0	0	0	0	0	0	0	0	0	0	0	0	0	0	0	0	0	0	0	0	0	0	0	0	0	0	0	0	0	0	0	0	0	0	0	0	0
ENSG00000154222	0	0	45	26	4	5	77	40	0	0	5	0	52	12	0	0	2	1	1	12	29	5	1	61	24	36	20	18	59	1	20	15	6	37	86	1	14	0	34	32	71	53	53	2	0	0	11	91	11
ENSG00000272100	0	0	20	33	10	3	36	14	0	3	0	5	7	0	0	0	0	0	1	31	41	13	0	3	8	0	5	23	18	15	5	18	0	3	7	10	25	11	8	32	3	46	33	0	13	0	29	17	8
ENSG00000224680	0	0	0	0	2	0	2	1	0	0	0	0	4	0	0	0	0	0	0	0	0	0	2	0	1	2	1	1	1	0	2	1	5	2	0	0	2	0	6	0	0	0	0	0	0	0	0	3	1
ENSG00000085840	0	0	16	0	0	0	1	10	0	0	1	0	0	0	0	0	0	0	1	0	0	0	14	1	5	0	0	1	4	0	2	0	0	0	8	0	0	0	0	0	1	0	3	0	0	0	0	0	0
ENSG00000134748	0	0	196	14	0	6	84	16	26	1	27	2	25	1	36	0	0	3	0	0	3	12	4	24	1	29	22	13	1	3	15	2	0	4	33	0	1	0	8	59	38	0	106	3	1	0	0	14	9
ENSG00000134744	4	0	201	12	158	7	176	52	4	4	77	16	128	76	26	0	69	12	21	10	31	7	23	70	77	124	69	20	33	3	45	4	0	54	143	2	10	1	60	75	55	17	152	14	0	0	2	24	13
ENSG00000239063	0	0	0	0	0	0	0	0	0	0	0	0	0	0	0	0	0	0	0	0	0	0	0	0	0	0	0	0	0	0	0	0	0	0	0	0	0	0	0	0	0	0	0	0	0	0	0	0	0
ENSG00000272371	0	0	0	0	0	0	0	0	0	0	10	0	0	0	43	0	0	0	0	0	0	0	0	0	0	0	0	0	0	0	0	0	0	0	0	0	0	0	0	0	0	0	0	0	0	0	0	0	0
ENSG00000236290	0	0	0	0	0	0	6	0	0	0	1	0	0	0	0	0	0	0	0	0	0	0	0	0	0	0	0	0	0	0	0	0	0	0	0	0	0	0	2	6	0	0	7	0	0	0	0	0	0
ENSG00000116157	0	14	4	0	0	1	21	0	0	0	3	0	1	0	68	0	0	1	0	0	8	0	17	2	8	5	8	2	6	0	0	0	0	1	16	0	4	0	0	15	0	0	33	0	0	0	0	0	1
ENSG00000182183	0	7	13	0	6	0	36	0	0	0	0	0	8	4	0	0	0	0	9	0	0	0	0	4	0	5	1	0	0	0	0	0	0	3	7	0	0	0	1	35	3	0	15	4	0	0	0	0	0
ENSG00000162377	0	0	50	0	0	0	1	0	9	0	0	0	2	0	0	0	0	0	0	0	0	0	0	0	3	0	0	0	0	0	10	8	0	0	9	0	0	0	0	9	0	0	12	0	0	0	0	0	0
ENSG00000233664	0	0	0	0	0	0	0	0	0	0	0	0	0	0	0	0	0	0	0	0	0	0	0	0	0	0	0	0	0	0	0	0	0	0	0	0	0	0	0	0	0	0	0	0	0	0	0	0	0
ENSG00000239640	0	0	5	0	0	0	0	0	0	0	0	0	0	0	0	0	0	0	0	0	0	0	0	0	0	0	0	0	0	0	0	0	0	0	0	0	0	0	0	0	0	0	0	0	0	0	0	0	0
ENSG00000162378	0	0	105	0	1	10	97	50	8	0	6	0	37	52	0	0	77	2	10	6	16	10	10	73	79	40	35	17	9	0	47	2	1	34	88	0	5	0	22	22	58	42	26	2	0	0	6	40	11
ENSG00000252018	0	0	0	0	0	0	0	0	0	0	0	0	0	0	0	0	0	0	0	0	0	0	0	0	0	0	0	0	0	0	0	0	0	0	0	0	0	0	0	0	0	0	0	0	0	0	0	0	0
ENSG00000228929	0	0	4	0	8	0	0	0	0	1	0	0	0	0	0	0	0	0	0	0	0	0	0	1	0	1	0	0	0	0	0	1	0	1	1	0	0	0	0	2	1	0	5	0	0	0	0	0	0
ENSG00000206627	0	0	2	0	0	0	0	0	0	0	0	0	0	0	0	0	0	0	0	0	0	0	0	0	0	0	0	0	0	0	0	0	0	0	1	0	0	0	0	0	0	0	0	0	0	0	0	0	0
ENSG00000203995	0	0	21	0	0	0	0	1	0	0	2	0	0	0	0	0	0	0	0	0	0	0	5	0	0	0	0	0	0	0	0	0	0	0	0	0	0	0	10	12	0	0	5	2	0	0	0	0	0
ENSG00000242391	0	0	0	0	0	0	0	0	0	0	1	0	0	0	0	0	0	0	0	0	0	0	0	0	0	0	0	1	0	0	0	0	0	0	0	0	0	0	0	0	0	0	0	0	0	0	0	0	0
ENSG00000121310	0	0	2	0	0	3	31	1	2	0	16	0	2	0	34	0	0	0	0	0	0	0	12	1	10	0	3	0	0	0	0	0	0	0	16	0	0	1	5	22	0	0	22	0	0	0	0	0	2
ENSG00000230953	0	0	47	0	0	6	5	0	1	0	0	3	0	0	0	0	0	0	0	1	2	0	3	0	0	0	0	1	0	0	0	0	0	0	15	0	1	0	0	14	0	0	26	0	0	0	0	0	0
ENSG00000231866	0	0	0	0	0	0	0	0	0	0	0	0	0	0	0	0	0	0	0	0	0	0	0	0	0	0	0	0	0	0	0	0	0	0	0	0	0	0	0	0	0	0	0	0	0	0	0	0	0
ENSG00000116171	0	14	64	74	156	95	519	347	15	35	20	32	300	366	80	0	235	12	80	108	46	38	0	449	403	313	245	111	83	29	177	66	11	315	396	0	67	2	107	137	371	377	48	12	17	1	31	228	121
ENSG00000264834	0	0	0	0	0	0	0	0	0	0	0	0	0	0	0	0	0	0	0	0	0	0	0	0	0	0	0	0	0	0	0	0	0	0	0	0	0	0	0	0	0	0	0	0	0	0	0	0	0
ENSG00000266188	0	0	0	0	0	0	0	0	0	0	0	0	0	0	0	0	0	0	0	0	0	0	0	0	0	0	0	0	0	0	0	0	0	0	0	0	0	0	0	0	0	0	0	0	0	0	0	0	0
ENSG00000265815	0	0	16	0	0	0	0	0	0	0	0	0	0	0	0	0	0	0	0	0	0	0	0	0	0	0	0	0	0	0	0	0	0	0	0	0	0	0	0	0	0	0	0	0	0	0	0	0	0
ENSG00000237279	0	0	0	0	0	0	0	0	0	0	0	0	0	0	0	0	0	0	0	0	0	0	0	0	0	0	0	0	0	0	0	0	1	0	0	0	0	0	0	0	0	0	0	0	0	0	0	0	0
ENSG00000236360	0	0	0	0	1	0	0	0	0	0	0	0	1	0	0	0	0	0	0	0	0	0	0	4	0	1	0	0	0	0	0	0	0	0	4	0	0	0	0	0	0	0	3	0	0	0	0	0	0
ENSG00000226147	0	0	0	0	0	0	0	0	0	0	0	0	0	0	0	0	0	0	0	0	0	0	0	0	0	0	0	0	0	0	0	0	0	0	0	0	0	0	0	0	0	0	0	0	0	0	0	0	0
ENSG00000174348	0	0	0	0	0	0	9	0	0	0	2	0	2	0	0	0	0	0	0	0	0	0	0	0	0	0	0	0	2	0	0	0	0	0	0	0	0	0	2	0	4	0	0	4	0	0	0	0	1
ENSG00000232993	0	0	0	0	0	0	0	0	0	0	1	0	0	0	0	0	0	0	0	0	0	0	0	0	0	0	0	0	0	0	0	0	0	0	0	0	0	0	0	0	0	0	4	0	0	0	0	0	0
ENSG00000227644	0	0	0	0	0	0	0	0	0	0	0	0	0	0	0	0	0	0	0	0	0	0	0	0	0	0	0	0	0	0	0	0	0	0	0	0	0	0	0	0	0	0	0	0	0	0	0	0	0
ENSG00000162383	0	0	13	0	0	0	0	0	0	0	14	0	0	0	15	0	0	0	3	0	0	0	0	0	2	0	0	0	0	0	0	0	0	0	0	0	0	0	2	0	0	0	2	1	0	0	0	0	0
ENSG00000235563	0	0	0	0	0	0	0	0	0	0	0	0	0	0	0	0	0	0	0	0	0	0	0	0	0	0	0	0	0	0	0	0	0	0	0	0	0	0	0	0	0	0	0	0	0	0	0	0	0
ENSG00000157184	12	13	20	14	2	9	11	10	1	0	34	2	17	13	24	0	19	1	1	5	5	0	0	9	5	1	5	2	0	13	1	12	0	9	1	22	2	11	2	18	16	37	29	1	9	0	0	18	6
ENSG00000236723	5	8	26	0	8	0	0	0	0	4	18	0	5	0	0	0	0	0	0	7	0	0	0	1	0	0	4	12	24	2	17	2	10	5	13	18	9	2	6	12	16	0	21	9	0	0	4	0	4
ENSG00000162384	2	0	25	4	0	3	9	2	0	0	0	1	12	0	0	0	0	0	3	6	0	6	3	5	1	5	3	0	2	3	7	1	0	1	42	5	1	0	0	1	7	1	18	1	0	0	2	0	2
ENSG00000259818	0	0	20	0	0	0	0	0	14	0	0	0	0	0	0	0	0	0	0	0	0	0	2	0	0	0	0	0	0	0	0	0	9	0	0	0	1	0	0	1	0	0	9	0	0	0	0	0	0
ENSG00000162385	0	0	15	1	0	0	1	1	0	0	0	0	12	0	0	0	0	2	1	2	8	0	1	8	1	4	0	1	0	1	1	1	0	5	10	0	1	0	0	7	2	0	34	2	0	0	0	0	6
ENSG00000226754	0	0	9	0	0	7	1	0	0	0	0	0	0	0	0	0	0	0	0	0	0	0	0	2	0	0	0	2	0	0	0	0	0	0	0	0	1	0	0	0	0	0	11	0	5	0	2	0	1
ENSG00000270172	0	0	0	3	0	0	1	14	0	5	17	0	0	5	0	0	4	0	1	0	6	0	0	2	0	3	0	0	1	7	1	2	0	0	0	0	4	7	0	0	1	1	2	0	0	0	6	0	5
ENSG00000157193	0	0	60	81	33	1	95	58	0	11	0	5	80	57	0	2	57	7	0	25	16	4	0	39	67	43	29	29	59	4	31	2	13	55	67	0	18	0	29	31	65	75	22	10	39	0	3	48	26
ENSG00000234578	0	0	7	0	0	0	0	0	0	0	0	0	0	0	0	0	0	0	0	0	0	0	0	0	0	0	0	0	0	0	0	0	0	0	0	0	0	0	0	2	0	0	17	7	0	0	0	0	0
ENSG00000228838	0	8	2	5	12	2	11	0	0	1	0	0	0	0	0	0	3	14	0	11	11	0	2	4	0	3	0	8	4	1	0	0	0	4	8	3	10	0	0	6	0	0	6	7	1	0	2	16	0
ENSG00000225030	0	0	25	0	0	0	0	0	0	0	0	0	0	0	0	0	0	0	0	0	0	0	0	0	0	0	0	0	0	0	0	0	0	0	0	0	0	0	0	0	0	0	0	0	0	0	0	0	0
ENSG00000232762	0	0	1	0	0	0	0	0	0	0	0	0	0	0	0	0	0	0	0	0	0	0	0	0	0	0	0	0	0	0	0	0	0	0	3	0	0	0	0	0	0	0	11	0	0	0	0	0	0
ENSG00000225675	0	0	10	0	0	0	0	1	0	0	2	0	2	0	0	0	0	0	0	0	0	0	0	0	0	0	0	0	0	0	0	0	0	0	0	0	0	0	0	0	0	0	0	0	0	0	0	0	0
ENSG00000226938	0	0	16	0	0	0	0	0	0	0	0	0	0	0	0	0	0	0	0	0	0	0	0	0	0	0	0	0	0	0	0	0	0	0	0	0	0	0	0	0	0	0	0	0	0	0	0	0	0
ENSG00000230138	0	0	0	0	0	0	0	0	1	0	0	0	0	0	0	0	0	0	0	0	0	0	6	0	0	0	0	0	0	0	0	0	0	0	2	0	0	0	0	0	0	0	0	0	0	0	0	0	0
ENSG00000236253	5	0	3	0	0	0	0	0	0	0	1	0	0	0	0	0	0	0	0	0	0	0	2	0	0	0	0	0	0	0	0	0	0	0	0	0	0	0	0	0	0	0	0	0	0	0	0	0	0
ENSG00000143006	0	0	0	0	0	0	0	0	0	0	0	0	0	0	0	0	0	0	0	0	0	0	0	0	0	0	0	0	0	0	0	0	0	0	0	0	0	0	0	0	0	0	0	0	0	0	0	0	0
ENSG00000174332	0	0	1	0	0	0	0	0	0	0	3	0	0	0	0	0	0	0	0	0	0	0	0	0	0	0	0	0	0	0	0	0	0	0	0	0	0	0	5	0	0	0	1	0	0	0	0	0	0
ENSG00000239007	0	0	0	0	0	0	0	0	0	0	0	0	0	0	0	0	0	0	0	0	0	0	0	0	0	0	0	0	0	0	0	0	0	0	0	0	0	0	0	0	0	0	0	0	0	0	0	0	0
ENSG00000058804	0	15	42	2	22	16	30	95	0	2	10	5	48	104	0	0	72	0	8	6	18	18	10	50	23	54	52	9	48	2	33	7	0	27	43	0	13	0	19	40	35	30	13	20	0	0	8	66	2
ENSG00000201003	0	0	0	0	0	0	0	0	0	0	0	0	0	0	0	0	0	0	0	0	0	0	0	0	0	0	0	0	0	0	0	0	0	0	0	0	0	0	0	0	0	0	0	0	0	0	0	0	0
ENSG00000264454	0	0	0	0	0	0	0	0	0	0	0	0	0	0	0	0	0	0	0	0	0	0	0	0	0	0	0	0	0	0	0	0	0	0	0	0	0	0	0	0	0	0	3	0	0	0	0	0	0
ENSG00000229687	0	0	0	0	0	0	0	0	0	0	0	0	0	0	0	0	0	0	0	0	0	0	0	0	0	0	0	0	0	0	0	0	0	0	0	0	0	0	0	0	0	0	0	0	0	0	0	0	0
ENSG00000058799	9	4	30	24	0	0	17	8	0	0	11	0	3	9	0	0	0	3	0	2	1	0	10	43	6	9	8	6	1	0	15	0	0	2	28	0	2	0	0	4	2	74	20	1	0	0	0	0	17
ENSG00000211452	0	7	31	0	0	14	3	0	0	0	10	0	0	0	0	0	0	0	1	3	35	0	0	8	0	0	0	1	0	3	0	8	0	3	16	2	3	0	17	10	0	0	21	8	0	0	0	0	7
ENSG00000081870	0	4	14	0	33	12	2	15	0	0	7	0	20	0	0	0	3	1	3	1	1	0	3	2	5	14	6	2	1	0	7	1	0	3	9	0	0	0	6	3	7	0	22	1	0	0	0	19	1
ENSG00000116212	0	0	0	0	0	0	3	1	0	0	1	0	1	11	0	0	33	0	2	0	0	0	11	2	0	8	2	1	2	1	8	0	0	0	5	3	0	0	0	1	12	0	1	1	0	0	0	0	3
ENSG00000219102	0	0	0	0	0	0	12	0	0	0	0	0	0	0	0	0	0	0	0	0	0	0	0	3	0	2	0	1	0	0	0	0	0	2	0	0	0	0	9	1	0	0	0	0	0	0	0	0	0
ENSG00000203985	0	0	0	0	0	0	0	0	0	0	10	0	0	0	0	0	0	0	0	0	0	0	0	0	0	0	0	0	0	0	0	0	0	0	0	0	0	0	0	0	0	0	0	0	0	0	0	0	0
ENSG00000197015	0	0	0	0	0	0	0	0	0	0	0	0	0	0	0	0	0	0	0	0	0	0	0	0	0	0	0	0	0	0	0	0	0	0	0	0	0	0	0	0	0	0	0	0	0	0	0	0	0
ENSG00000272091	0	0	7	0	0	0	6	0	0	0	16	3	4	0	0	0	4	0	0	0	0	0	0	2	0	3	0	0	0	0	0	0	0	0	0	0	2	0	4	0	0	0	0	0	0	0	0	6	7
ENSG00000116209	0	12	2	22	33	13	82	60	0	6	3	1	24	133	33	40	87	10	20	35	20	6	0	75	65	50	33	27	43	14	68	13	0	28	127	0	7	0	23	56	29	1	46	1	0	0	0	102	12
ENSG00000203276	6	0	0	0	0	0	0	0	0	0	0	0	0	0	0	0	0	1	0	0	0	0	0	0	0	0	0	0	0	0	0	0	0	0	0	0	0	0	0	0	0	0	4	0	0	0	0	0	0
ENSG00000116205	0	0	5	0	1	0	1	1	0	0	1	0	8	0	0	0	1	0	0	2	1	0	0	0	4	0	1	0	0	0	0	0	0	12	5	0	1	0	0	0	10	0	5	3	0	0	0	0	0
ENSG00000264208	0	0	0	0	0	0	0	0	0	0	0	0	0	0	0	0	0	0	0	0	0	0	0	0	0	0	0	0	0	0	0	0	0	0	0	0	0	0	0	0	0	0	0	0	0	0	0	0	0
ENSG00000225183	0	0	5	0	0	0	0	0	0	0	0	0	0	0	0	0	0	0	0	0	0	0	0	0	0	0	0	0	0	0	0	0	0	0	0	0	0	0	0	0	0	0	0	0	0	0	0	0	0
ENSG00000237611	0	0	0	9	0	0	0	0	0	0	0	0	2	0	0	0	0	0	5	1	2	0	0	0	0	0	0	1	0	1	0	0	0	0	0	0	1	3	0	0	0	0	3	0	0	0	3	0	0
ENSG00000212670	0	0	9	0	0	0	0	0	0	0	0	0	1	0	0	0	0	0	0	0	0	0	0	0	0	0	0	0	0	0	0	0	0	0	0	0	0	0	0	0	0	0	0	0	0	0	0	0	0
ENSG00000157211	0	0	0	0	0	0	0	0	0	0	0	0	0	0	0	0	0	0	0	0	0	0	0	0	0	0	0	0	0	0	0	0	0	0	0	0	0	0	3	0	0	0	0	0	0	0	0	0	0
ENSG00000256407	0	0	0	0	0	0	0	0	0	0	0	0	0	0	0	0	0	0	0	0	0	0	0	0	0	0	0	0	0	0	0	0	0	0	0	0	0	0	0	0	0	0	0	0	0	0	0	0	0
ENSG00000248835	0	0	0	0	31	0	1	0	0	0	0	0	0	0	0	0	0	0	11	0	0	0	0	1	0	0	0	0	0	0	0	0	0	0	0	0	1	0	10	0	0	0	2	0	0	0	0	0	0
ENSG00000215883	0	3	25	0	4	0	0	0	0	0	10	0	5	0	0	0	0	0	0	0	0	0	11	1	1	5	0	0	0	0	0	0	0	0	5	0	0	0	0	0	0	1	5	0	0	0	0	0	0
ENSG00000116221	35	53	95	35	53	71	73	33	55	23	26	7	61	102	21	0	91	1	14	109	34	26	11	55	32	30	22	31	19	8	38	38	35	35	62	19	32	6	34	43	45	54	75	46	19	0	26	76	27
ENSG00000157216	0	9	33	43	32	21	199	70	42	7	14	5	75	198	0	0	125	0	22	54	63	4	1	101	87	67	24	31	75	3	80	28	8	63	108	0	12	10	49	130	74	74	62	5	5	4	17	133	26
ENSG00000198711	0	0	0	0	12	0	0	0	0	0	0	0	0	0	0	0	0	0	0	0	3	0	0	0	0	0	0	0	0	0	0	0	0	0	0	0	0	0	0	6	0	0	5	0	0	0	0	0	0
ENSG00000225632	0	1	0	0	0	0	0	0	0	0	0	0	0	0	0	0	0	0	0	0	0	0	0	0	0	0	1	0	0	0	0	0	0	0	11	0	0	0	0	0	0	0	9	0	0	0	0	0	0
ENSG00000232245	0	0	1	0	0	0	0	0	0	0	0	0	0	0	0	0	0	0	0	0	0	0	0	0	0	0	0	0	0	0	0	0	0	0	0	0	0	0	0	0	0	0	0	0	0	0	0	0	0
ENSG00000265404	0	0	0	0	0	0	0	0	0	0	0	0	0	0	0	0	0	0	0	0	0	0	0	0	0	0	0	0	0	0	0	0	0	0	0	0	0	0	0	0	0	0	0	0	0	0	0	0	0
ENSG00000235741	0	0	14	0	0	0	0	0	0	0	0	0	0	0	0	0	0	0	0	0	0	0	3	0	0	0	0	0	0	0	0	0	0	0	0	0	0	0	0	0	0	0	0	0	0	0	0	0	0
ENSG00000237173	0	0	0	0	0	0	0	0	0	0	0	0	0	0	0	0	0	0	0	0	0	0	0	0	0	0	0	0	0	0	0	0	0	0	0	0	0	0	0	0	0	0	0	0	0	0	0	0	0
ENSG00000252646	0	0	0	0	0	0	0	0	0	0	0	0	0	0	0	0	0	0	0	0	0	0	0	0	0	0	0	0	0	0	0	0	0	0	0	0	0	0	0	0	0	0	0	0	0	0	0	0	0
ENSG00000227453	0	0	5	0	0	0	0	0	0	0	0	0	0	1	0	0	0	0	0	0	0	0	0	0	0	0	0	0	0	0	0	0	0	0	0	0	0	0	0	0	0	0	0	0	0	0	0	0	0
ENSG00000162390	0	0	19	0	0	0	0	0	0	0	4	0	0	0	0	0	0	0	0	1	0	0	0	0	0	0	3	0	0	0	0	0	0	0	0	0	0	0	5	1	0	1	1	1	0	0	0	0	1
ENSG00000162391	0	0	1	0	0	0	0	0	0	0	0	3	0	2	0	0	0	0	2	0	0	0	0	0	0	1	0	0	0	0	0	0	0	0	0	0	0	0	0	0	0	0	1	0	2	0	0	0	0
ENSG00000230728	0	0	8	0	0	0	0	0	0	0	6	0	0	0	0	0	0	0	0	0	0	0	0	0	0	0	0	0	0	0	0	0	0	0	0	0	0	0	0	0	0	0	0	0	0	0	0	0	0
ENSG00000271723	0	0	6	0	0	0	0	0	0	0	0	0	0	0	0	0	0	0	0	0	0	0	0	0	0	0	0	0	0	0	0	0	0	0	0	0	0	0	0	0	0	0	0	0	0	0	0	0	0
ENSG00000184313	0	0	19	0	0	0	0	0	0	0	0	0	0	0	0	0	0	0	0	0	0	0	10	0	0	0	0	0	0	0	0	0	0	0	0	0	0	0	6	0	0	0	0	0	0	0	0	0	0
ENSG00000243725	0	0	0	0	0	0	0	0	0	0	0	0	0	0	0	0	0	0	0	0	0	0	0	0	0	0	0	0	0	0	0	0	0	0	0	0	0	0	0	0	0	0	1	0	0	0	0	0	1
ENSG00000162396	0	0	9	0	0	0	0	0	0	0	1	0	2	0	0	0	0	0	0	0	0	0	0	0	0	0	0	0	0	0	0	0	0	1	0	0	0	0	0	0	0	0	1	0	0	0	0	0	0
ENSG00000006555	0	0	0	0	0	0	2	0	0	0	7	0	15	2	0	0	0	1	0	0	0	0	0	0	0	0	0	1	0	0	0	0	0	2	17	0	0	0	4	0	0	0	13	0	0	0	0	2	0
ENSG00000237453	0	0	2	0	0	0	0	0	0	0	0	0	0	0	0	0	0	0	0	0	0	0	0	0	0	0	0	0	0	0	0	0	0	0	0	0	0	0	0	0	0	0	0	0	0	0	0	0	0
ENSG00000162398	0	2	0	0	0	0	0	0	0	0	2	0	0	33	0	0	0	0	0	0	0	0	0	0	0	0	0	0	0	0	0	0	0	1	0	0	0	0	3	0	0	0	0	0	0	0	0	0	0
ENSG00000116133	2	0	5	0	0	0	7	5	0	0	2	0	0	0	0	0	3	0	0	0	0	0	15	9	2	0	0	2	0	0	2	0	0	0	3	0	0	0	13	7	0	4	14	1	0	0	0	0	2
ENSG00000242396	0	0	0	0	0	0	0	0	0	0	14	0	0	0	0	0	0	0	0	1	0	0	0	0	0	0	0	1	0	8	0	0	0	0	0	0	0	3	0	0	2	0	5	0	0	0	0	0	0
ENSG00000233203	0	0	2	0	0	0	0	0	0	0	0	0	0	0	0	0	0	0	0	0	0	0	0	0	0	0	0	0	0	0	0	0	0	0	0	0	0	0	0	0	0	0	0	0	0	0	0	0	0
ENSG00000143001	0	0	0	0	0	0	0	0	0	0	0	0	0	0	0	0	0	0	0	0	0	0	0	0	0	0	0	0	0	0	0	0	0	0	0	0	0	0	0	0	0	0	0	0	0	0	0	0	0
ENSG00000233271	0	0	0	0	0	0	0	0	0	0	0	0	0	0	0	0	0	0	0	0	0	0	0	0	0	0	0	0	0	0	0	0	0	0	0	0	0	0	0	0	0	0	1	0	0	0	0	0	0
ENSG00000162399	0	0	0	0	0	0	0	0	3	0	1	0	0	0	0	0	0	0	0	0	0	0	0	0	0	0	1	0	0	0	0	0	0	1	0	0	0	0	0	1	0	0	0	0	0	0	0	0	0
ENSG00000169174	0	0	31	0	0	0	12	0	0	0	0	1	0	0	0	0	0	0	0	0	0	0	2	0	0	0	0	0	0	0	0	0	0	0	0	0	1	0	0	1	0	2	0	0	0	0	0	0	0
ENSG00000162402	0	0	47	19	33	26	309	49	57	9	35	9	154	90	73	0	83	16	5	18	10	4	42	177	64	70	75	13	11	2	96	23	16	96	295	0	10	0	65	167	148	1	230	10	3	0	14	52	14
ENSG00000231090	0	0	0	0	0	0	0	0	0	0	0	0	0	0	0	0	0	0	0	0	0	0	0	0	0	0	0	0	0	0	0	0	0	0	0	0	0	0	0	0	0	0	0	0	0	0	0	0	0
ENSG00000231095	0	0	3	0	0	0	0	0	0	0	3	0	0	0	0	0	0	0	0	0	0	0	0	0	0	0	0	0	0	0	0	0	0	0	0	0	0	0	0	0	0	0	2	0	0	0	0	0	0
ENSG00000265822	0	0	0	0	0	0	0	0	0	0	0	0	0	0	0	0	0	0	0	0	0	0	0	0	0	0	0	0	0	0	0	0	0	0	0	0	0	0	0	0	0	0	0	0	0	0	0	0	0
ENSG00000231900	0	0	4	0	0	0	0	0	0	0	0	2	0	0	0	0	0	0	0	0	0	0	0	1	0	2	0	0	0	0	0	0	0	3	0	0	0	0	0	0	0	0	0	0	0	0	0	0	0
ENSG00000232198	0	0	0	0	0	0	0	0	0	0	0	0	0	0	0	0	0	0	5	0	0	0	0	0	0	0	0	0	0	0	0	0	0	0	0	0	0	0	0	0	0	0	1	0	0	0	0	0	0
ENSG00000199831	0	0	0	0	0	0	0	2	0	0	0	0	0	0	0	0	0	0	0	0	0	0	0	0	0	0	0	0	0	0	0	0	0	0	0	0	0	0	0	0	0	0	0	0	0	0	0	0	0
ENSG00000252162	0	0	9	0	0	0	0	0	0	0	0	0	0	0	0	0	0	0	0	0	0	0	0	0	0	0	0	0	0	0	0	0	0	0	0	0	0	0	0	0	0	0	0	0	0	0	0	0	0
ENSG00000272051	0	0	0	0	0	0	0	0	0	0	0	0	0	0	0	0	0	0	0	0	0	0	0	0	0	0	0	0	0	0	0	0	0	0	0	0	0	0	0	0	0	0	0	0	0	0	0	0	0
ENSG00000234810	0	5	19	5	0	11	75	38	0	0	0	6	4	1	19	0	24	0	19	8	26	24	0	44	23	52	34	9	35	6	22	11	0	24	35	3	16	0	23	2	38	110	2	9	8	0	2	13	17
ENSG00000233147	0	0	6	0	0	0	0	32	0	0	0	5	4	8	0	0	6	0	6	6	0	0	1	11	10	17	8	1	6	15	4	2	0	10	9	0	4	0	15	1	7	0	0	0	1	0	0	10	10
ENSG00000230250	0	0	12	0	0	0	0	0	0	0	0	0	0	0	25	0	0	0	0	0	0	0	0	0	0	0	0	0	0	0	0	0	0	0	0	0	0	0	0	0	0	0	0	0	0	0	0	0	0
ENSG00000227104	0	0	0	0	0	0	0	0	0	0	0	0	0	0	0	0	0	0	0	0	0	0	0	0	0	0	0	0	0	0	0	0	0	0	0	0	0	0	0	0	0	0	0	0	0	0	0	0	0
ENSG00000233079	0	0	0	0	0	0	0	0	0	0	0	0	0	0	0	0	0	0	0	0	0	0	0	0	0	0	0	0	0	0	0	0	0	0	0	0	0	0	0	0	0	0	0	0	0	0	0	0	0
ENSG00000235612	0	0	0	0	0	0	0	0	0	0	0	0	0	0	0	0	0	0	0	0	0	0	0	0	0	0	0	0	0	0	0	0	0	2	0	0	0	0	0	0	0	0	0	0	0	0	0	0	0
ENSG00000229871	0	0	0	0	0	0	0	0	0	0	0	0	0	0	0	0	0	0	0	0	0	0	0	0	0	0	0	0	0	0	0	0	0	0	0	0	0	0	0	0	0	0	0	0	0	0	0	0	0
ENSG00000260971	0	0	1	0	0	0	0	0	0	0	16	0	0	0	0	0	0	0	0	0	0	0	0	0	0	2	0	0	0	0	0	0	0	0	0	0	0	0	0	0	0	0	0	0	0	0	0	0	0
ENSG00000223307	0	0	1	0	0	0	0	0	0	0	0	0	0	0	0	0	0	0	0	0	0	0	0	0	0	0	0	0	0	0	0	0	0	0	0	0	0	0	0	0	0	0	0	0	0	0	0	0	0
ENSG00000223956	0	0	18	0	0	0	0	0	0	0	0	0	0	0	0	0	0	0	0	0	0	0	0	0	0	0	0	0	0	0	0	0	0	0	0	0	0	0	0	0	0	0	0	0	0	0	0	0	0
ENSG00000162407	0	0	26	0	21	9	3	4	0	4	11	2	5	15	0	0	3	0	5	5	8	0	4	9	15	10	9	3	3	5	20	3	0	4	52	6	4	1	7	5	11	0	7	3	0	2	0	0	13
ENSG00000236776	0	0	0	0	0	0	0	0	0	0	0	0	0	0	0	0	0	0	0	0	0	0	0	0	0	0	0	0	0	0	0	0	0	0	4	0	0	7	0	0	0	0	0	0	0	0	0	0	0
ENSG00000224980	0	0	0	0	0	0	0	0	0	0	0	0	0	0	0	0	0	0	0	0	0	0	0	0	0	0	0	0	0	0	0	0	0	0	0	0	0	0	1	0	0	0	0	0	0	0	0	0	0
ENSG00000225475	0	0	0	0	0	0	0	0	0	0	0	0	0	0	0	0	0	0	0	0	0	0	0	0	0	0	0	0	0	0	0	0	0	0	0	0	0	0	1	1	0	0	0	0	0	0	0	0	0
ENSG00000162409	0	0	77	0	2	0	0	2	0	0	29	0	0	0	0	0	0	0	0	0	0	0	14	0	0	0	0	0	0	0	0	0	0	1	0	0	0	0	0	0	0	0	0	1	0	0	0	0	6
ENSG00000187889	0	0	23	0	0	0	0	0	0	0	6	0	0	0	0	0	0	0	0	0	0	0	10	0	0	0	0	0	0	0	0	0	0	0	0	0	0	0	0	0	1	0	3	0	0	0	0	0	0
ENSG00000229913	0	0	7	0	0	0	0	0	0	0	0	0	0	0	0	0	0	0	0	0	0	0	0	0	0	0	0	0	0	0	0	0	0	0	0	0	0	0	0	1	0	0	0	1	0	0	0	0	0
ENSG00000157131	0	0	5	0	0	0	0	0	0	0	1	0	0	0	0	0	0	0	0	0	0	0	0	0	0	0	0	0	0	0	0	0	0	0	0	0	0	0	0	0	0	0	0	0	0	0	0	0	0
ENSG00000021852	7	0	0	0	0	0	0	0	0	0	7	0	0	0	0	0	0	0	0	0	0	0	0	0	0	0	0	0	0	0	0	0	0	0	0	0	0	0	1	0	0	0	0	2	0	0	0	0	0
ENSG00000236341	0	0	0	0	0	0	0	0	0	0	0	0	0	0	0	0	0	0	0	0	0	0	2	0	0	0	0	0	0	0	0	8	0	0	0	0	0	0	0	0	0	0	0	0	0	0	0	0	0
ENSG00000221591	0	0	0	0	0	0	0	0	0	0	0	0	0	0	0	0	0	0	0	0	0	0	0	0	0	0	0	0	0	0	0	0	0	0	0	0	0	0	0	0	0	0	0	0	0	0	0	0	0
ENSG00000173406	0	0	29	16	0	0	0	3	10	0	0	0	0	0	0	0	0	0	0	0	0	0	3	3	1	0	0	0	0	0	0	0	0	1	0	0	1	0	5	2	0	0	1	5	0	1	0	5	0
ENSG00000227935	0	0	7	0	0	0	0	0	0	0	0	0	0	0	0	0	0	0	0	0	0	0	0	0	0	0	0	0	0	0	0	0	0	0	0	0	0	0	0	0	0	0	0	0	0	0	0	0	0
ENSG00000236888	0	0	0	0	0	0	0	0	0	0	0	0	0	0	0	0	0	0	0	0	0	0	0	0	0	0	0	0	0	0	0	0	0	0	0	0	0	0	1	0	0	0	1	0	0	0	0	0	0
ENSG00000238773	0	0	0	0	0	0	0	0	0	0	0	0	0	0	0	0	0	0	0	0	0	0	0	0	0	0	0	0	0	0	0	0	0	0	0	0	0	0	0	0	0	0	4	0	0	0	0	0	0
ENSG00000226759	1	0	41	0	0	0	0	0	0	0	0	0	0	0	0	0	0	0	0	4	0	0	0	2	0	0	0	0	0	0	0	0	0	0	0	0	4	0	5	2	0	0	7	0	0	0	1	0	0
ENSG00000229887	0	0	9	0	0	0	0	0	3	0	0	0	0	0	0	0	0	0	0	0	0	0	1	0	0	0	0	0	0	0	0	0	0	1	3	0	0	0	0	0	0	0	2	0	0	0	0	0	0
ENSG00000223416	0	0	0	0	0	0	0	0	0	0	0	0	0	0	0	0	0	0	0	0	0	0	0	0	0	0	0	0	0	0	0	0	0	0	0	0	0	0	0	0	0	0	0	0	0	0	0	0	0
ENSG00000235038	0	0	20	0	8	0	0	0	0	0	0	0	0	0	0	0	0	0	0	0	0	0	0	0	0	0	0	0	0	0	8	0	0	0	0	0	0	0	0	1	0	0	1	0	0	0	0	0	0
ENSG00000230546	0	0	0	0	0	0	0	0	0	0	0	0	0	0	0	0	0	0	0	0	0	0	0	0	0	0	0	0	0	0	0	0	0	0	0	0	0	0	0	0	0	0	0	0	0	0	0	0	0
ENSG00000233216	0	0	0	0	0	0	0	0	0	0	0	0	0	0	0	0	0	0	0	0	0	0	0	0	0	0	0	0	0	0	0	0	0	0	0	0	0	0	0	0	0	0	0	0	0	0	0	0	0
ENSG00000162600	3	2	38	0	76	11	54	37	8	2	0	0	49	104	37	0	51	5	1	11	14	3	7	31	35	39	14	8	53	5	37	5	2	21	33	0	6	0	46	33	21	4	12	18	1	0	0	30	8
ENSG00000270209	0	0	0	0	0	0	0	0	0	0	0	0	0	0	0	0	0	0	0	0	0	0	0	0	0	0	0	0	0	0	0	0	0	0	0	0	0	0	0	0	0	0	0	0	0	0	0	0	0
ENSG00000264128	0	0	0	0	0	0	0	0	0	0	0	0	0	0	0	0	0	0	0	0	0	0	0	0	0	0	0	0	0	0	0	0	0	0	0	0	0	0	0	0	0	0	0	0	0	0	0	0	0
ENSG00000184292	0	0	0	0	0	0	1	1	0	0	1	0	0	0	0	0	0	0	0	0	0	0	2	0	0	0	0	0	0	0	0	0	0	1	0	0	0	0	0	0	0	2	2	1	0	0	0	0	0
ENSG00000185839	0	0	0	0	0	0	0	0	0	0	0	0	0	0	0	0	0	0	0	0	0	0	0	3	0	0	0	0	0	0	0	0	0	0	0	0	0	0	1	0	0	0	0	0	0	0	0	0	0
ENSG00000162601	0	0	20	44	23	3	92	35	0	5	22	2	90	45	12	0	21	6	23	5	8	4	21	78	61	75	58	7	32	0	89	4	6	42	75	0	4	0	24	60	41	0	139	8	0	1	0	38	24
ENSG00000222168	0	0	11	0	0	0	0	0	0	0	0	0	0	0	0	0	0	0	0	0	0	0	0	0	0	0	0	0	0	0	0	0	0	0	0	0	0	0	0	0	0	0	0	0	0	0	0	0	0
ENSG00000264081	0	0	0	0	0	0	0	0	0	0	4	0	0	0	0	0	0	0	0	0	0	0	0	0	0	0	0	0	0	0	0	0	0	0	0	0	0	0	0	0	0	0	0	0	0	0	0	0	0
ENSG00000177606	0	0	0	0	2	0	158	1	0	0	0	0	13	25	6	0	7	4	6	0	0	0	8	74	10	23	22	2	0	0	24	0	0	8	76	0	2	0	2	74	13	0	462	1	0	1	0	0	4
ENSG00000234807	0	0	0	0	0	0	0	0	0	0	1	0	0	0	0	0	0	0	0	0	0	0	0	0	0	0	0	0	0	0	0	0	0	0	0	0	0	0	0	0	0	0	0	0	0	0	0	0	0
ENSG00000272226	0	0	0	0	0	0	0	0	0	0	0	0	0	0	0	0	0	0	0	0	0	0	0	0	0	0	0	0	0	0	0	0	0	0	0	0	0	0	0	0	0	0	4	0	0	0	0	0	1
ENSG00000231740	0	0	0	0	0	0	0	0	0	0	0	0	0	0	0	0	0	0	0	0	0	0	0	0	0	0	0	0	0	0	0	0	0	0	0	0	0	0	0	0	0	0	0	0	0	0	0	0	0
ENSG00000232453	0	0	0	0	0	0	0	0	1	0	0	0	0	0	0	0	0	0	3	1	0	0	0	0	0	0	0	1	0	2	0	0	0	0	0	0	0	0	0	0	2	0	1	0	0	0	0	0	0
ENSG00000228121	0	0	0	0	0	0	0	0	0	0	0	0	0	0	0	0	0	0	0	0	0	0	0	0	0	0	0	0	0	0	0	0	0	0	0	0	0	0	6	0	0	0	0	0	0	0	0	0	0
ENSG00000230812	0	0	0	0	0	0	0	0	0	0	0	0	0	0	0	0	17	0	0	0	0	0	0	0	0	3	0	0	0	0	0	0	0	0	0	0	0	0	0	0	0	0	0	0	0	0	0	0	0
ENSG00000241042	0	0	0	0	0	0	0	0	0	0	0	0	0	0	0	0	0	0	0	0	0	0	0	0	0	0	0	0	0	0	0	0	0	0	0	0	0	0	0	0	0	0	0	0	0	0	0	0	0
ENSG00000235215	0	0	0	0	0	0	0	0	0	0	0	0	0	0	0	0	0	0	0	0	0	0	0	0	0	0	0	0	0	0	0	0	0	0	0	0	0	0	0	0	0	0	0	0	0	0	0	0	0
ENSG00000237352	0	0	1	0	0	0	0	0	0	0	23	0	0	0	0	0	0	0	0	0	0	0	0	0	0	0	0	0	0	0	0	0	0	0	0	0	0	0	0	0	0	0	0	0	0	0	0	0	0
ENSG00000224609	0	0	26	0	0	0	0	0	0	0	0	0	0	0	0	0	0	0	0	0	0	0	4	0	0	0	0	0	0	0	0	0	0	0	0	0	0	0	5	0	0	0	0	0	0	0	0	0	0
ENSG00000270457	0	0	13	0	0	0	0	0	0	0	3	0	0	0	0	0	0	0	0	0	0	0	16	0	0	0	0	0	0	0	0	0	0	0	0	0	0	0	0	0	0	0	6	0	0	0	0	0	0
ENSG00000172456	0	15	89	34	28	23	156	118	13	27	27	3	70	118	43	0	49	1	20	11	27	17	22	115	169	107	95	17	55	2	76	13	9	52	146	4	16	0	26	30	124	24	21	8	0	0	15	81	19
ENSG00000266150	0	0	0	0	0	0	0	0	0	0	0	0	0	0	0	0	0	0	0	0	0	0	0	0	0	0	0	0	0	0	0	0	0	0	0	0	0	0	0	0	0	0	0	0	0	0	0	0	0
ENSG00000226883	0	0	0	0	0	0	1	0	0	0	0	0	0	0	0	0	0	0	0	0	0	0	0	0	0	0	0	0	0	0	0	0	0	0	0	0	0	0	0	0	0	0	2	0	0	0	0	0	0
ENSG00000231816	0	0	0	0	0	0	0	0	0	0	16	0	0	0	0	0	0	0	0	0	0	0	0	0	0	0	2	0	0	0	0	0	0	0	4	0	0	0	0	0	0	0	0	0	0	0	0	0	0
ENSG00000134709	0	0	18	0	0	1	8	7	0	0	1	1	8	0	0	0	0	0	0	0	0	0	30	0	1	13	12	2	2	0	0	0	0	3	12	0	0	0	1	10	1	0	9	1	0	0	0	0	0
ENSG00000134716	0	0	3	0	0	0	0	0	0	0	1	0	0	0	0	0	0	0	0	0	0	0	0	0	0	0	0	0	0	0	0	0	0	0	0	0	0	0	0	0	0	0	0	0	0	0	0	0	0
ENSG00000265535	0	0	0	0	0	0	0	0	0	0	0	0	0	0	0	0	0	0	0	0	0	0	0	0	0	0	0	0	0	0	0	0	0	0	0	0	0	0	0	0	0	0	0	0	0	0	0	0	0
ENSG00000162598	0	0	35	0	0	0	0	6	0	0	5	2	4	0	0	0	0	0	8	0	12	0	2	0	3	33	1	5	0	0	1	1	0	34	37	0	10	0	0	0	11	0	4	1	0	0	7	0	2
ENSG00000229332	31	16	0	0	0	0	0	15	0	11	26	0	0	24	0	0	0	0	45	0	11	15	0	0	4	21	1	12	4	16	0	29	28	1	6	0	13	13	0	0	32	0	3	0	0	0	18	0	2
ENSG00000238242	0	0	14	0	0	0	0	0	0	0	0	0	0	0	0	0	0	0	0	0	0	8	0	0	8	0	0	0	0	0	0	2	0	0	0	0	0	0	0	0	0	0	0	0	0	0	0	0	0
ENSG00000226476	0	0	15	10	12	10	8	17	0	0	2	0	9	2	0	0	0	0	1	0	0	0	2	12	11	14	8	3	10	0	0	1	0	13	7	0	0	0	14	13	3	0	2	0	0	0	0	0	3
ENSG00000231252	0	9	23	0	0	0	0	0	0	0	0	0	0	0	0	0	15	0	0	0	0	5	0	5	0	0	0	0	0	1	0	0	0	0	13	0	6	0	0	0	6	0	0	0	0	0	0	0	0
ENSG00000162599	4	0	45	8	2	0	8	5	3	0	10	0	30	12	0	0	20	0	0	0	0	0	25	16	4	12	14	3	0	0	2	1	3	10	18	0	0	0	0	5	30	0	16	3	0	1	0	0	11
ENSG00000237928	0	0	15	0	0	0	2	0	0	0	0	1	0	0	0	0	0	0	0	0	0	0	0	0	2	1	0	1	0	0	0	0	0	5	3	0	0	0	0	0	0	0	0	0	0	0	0	0	0
ENSG00000263380	0	0	0	0	0	0	0	0	0	0	0	0	0	0	0	0	0	0	0	0	0	0	0	0	0	0	0	0	0	0	0	0	0	0	0	0	0	0	0	0	0	0	0	0	0	0	0	0	0
ENSG00000270742	0	0	10	0	0	0	0	0	0	0	0	0	0	0	0	0	0	0	0	0	0	0	0	0	0	0	0	0	0	0	0	0	0	0	0	0	0	0	0	0	0	0	0	0	0	0	0	0	0
ENSG00000237853	0	0	11	0	0	0	0	0	0	0	0	0	0	0	0	0	5	0	0	0	0	0	11	0	0	0	0	0	0	0	0	0	0	0	0	0	0	0	0	0	0	0	0	0	0	0	0	0	0
ENSG00000264551	0	0	0	0	0	0	0	0	0	0	0	0	0	0	0	0	0	0	0	0	0	0	0	0	0	0	0	0	0	0	0	0	0	0	0	0	0	0	0	0	0	0	0	0	0	0	0	0	0
ENSG00000223920	0	0	9	0	0	0	4	0	0	0	0	0	0	0	0	0	0	0	0	0	0	0	0	0	0	0	0	0	0	0	0	0	0	0	0	0	0	0	0	0	0	0	0	0	0	0	0	0	0
ENSG00000162604	0	18	5	0	4	0	48	12	0	0	5	0	31	3	0	0	14	1	0	3	0	0	11	20	15	19	17	2	7	5	8	2	0	18	76	0	1	0	2	19	2	0	30	2	0	0	0	20	3
ENSG00000271200	0	0	0	0	0	0	0	0	0	0	0	0	0	0	0	0	0	0	0	0	0	0	0	0	0	0	0	0	0	0	0	0	0	0	0	0	0	0	0	0	0	0	1	0	0	0	0	0	0
ENSG00000132849	0	0	83	1	1	0	55	3	0	0	27	0	15	0	39	0	0	0	0	2	0	1	63	0	1	12	4	0	12	0	2	1	0	3	5	0	0	0	2	35	7	0	24	22	0	0	0	0	6
ENSG00000200575	0	0	0	0	0	0	0	0	0	0	0	0	0	0	0	0	0	0	0	0	0	0	0	0	0	0	0	0	0	0	0	0	0	0	0	0	0	0	0	0	0	0	0	0	0	0	0	0	0
ENSG00000212360	0	0	10	0	0	0	0	0	0	0	5	0	0	0	0	0	0	0	0	0	0	0	0	0	0	0	0	0	0	0	0	0	0	0	0	0	0	0	1	2	0	0	0	0	0	0	0	0	0
ENSG00000236646	0	0	0	0	0	0	0	0	0	0	5	0	0	0	0	0	0	0	0	0	0	0	0	0	0	0	0	0	0	0	0	0	0	0	0	0	0	0	0	0	0	0	0	0	0	0	0	0	0
ENSG00000242860	0	0	23	0	0	0	0	0	0	0	0	0	0	0	0	0	0	0	0	0	0	0	0	0	0	0	0	0	0	0	0	0	0	0	0	0	0	0	0	0	0	0	0	0	0	0	0	0	0
ENSG00000263908	0	0	0	0	0	0	0	0	0	0	0	0	0	0	0	0	0	0	0	0	0	0	0	0	0	0	0	0	0	0	0	0	0	0	0	0	0	0	0	0	0	0	0	0	0	0	0	0	0
ENSG00000234204	0	0	0	0	0	0	0	0	0	0	0	0	0	0	0	0	0	0	0	0	0	0	0	0	0	0	0	0	0	0	0	0	0	0	0	0	0	0	0	0	0	0	0	0	0	0	0	0	0
ENSG00000234088	0	0	0	0	0	0	0	0	0	0	0	0	0	0	0	0	0	0	0	0	0	0	0	0	0	0	0	0	0	0	0	0	0	0	0	0	0	0	0	0	0	0	0	0	0	0	0	0	0
ENSG00000240563	0	0	21	0	0	0	0	0	0	0	6	0	3	0	14	0	1	0	4	0	0	0	11	1	0	0	0	0	0	0	0	0	0	0	1	0	0	0	0	0	0	0	0	1	0	0	0	0	0
ENSG00000237227	0	0	0	0	0	0	0	0	0	0	0	0	0	0	0	0	0	0	0	0	0	0	0	0	0	0	0	0	0	0	0	0	0	0	0	0	0	0	0	0	0	0	0	0	0	0	0	0	0
ENSG00000200174	0	0	0	0	0	0	0	0	0	0	0	0	0	0	0	0	0	0	0	0	0	0	0	0	0	0	0	0	0	0	0	0	0	0	0	0	0	0	0	0	0	0	0	0	0	0	0	0	0
ENSG00000132854	0	0	20	0	0	0	0	0	0	0	2	0	0	0	0	0	0	0	0	0	0	0	1	0	0	0	0	0	0	0	0	0	0	0	0	0	0	0	0	0	0	0	0	2	0	0	0	0	0
ENSG00000201153	0	0	0	0	0	0	0	0	0	0	0	0	0	0	0	0	0	0	0	0	0	0	0	0	0	0	0	0	0	0	0	0	0	0	0	0	0	0	0	0	0	0	0	0	0	0	0	0	0
ENSG00000162607	0	0	59	13	54	16	105	57	0	0	20	5	90	108	45	22	127	24	30	6	23	5	2	45	79	116	53	17	35	2	48	18	13	92	120	0	3	0	52	90	60	0	70	0	0	0	0	66	11
ENSG00000116641	10	0	148	27	31	1	33	22	0	1	57	5	74	64	0	0	8	0	8	9	5	30	62	58	31	76	48	8	30	3	59	0	0	73	112	2	7	1	16	38	46	67	23	2	0	0	6	74	22
ENSG00000270549	0	0	0	0	0	0	0	0	0	0	0	0	0	0	0	0	0	0	0	0	0	0	0	0	0	0	0	0	0	0	0	0	0	0	0	0	0	0	0	0	0	0	0	0	0	0	0	0	0
ENSG00000132855	0	0	19	0	0	0	0	0	0	0	1	0	0	0	0	0	0	0	0	0	0	0	0	4	0	0	0	0	0	0	0	0	0	0	30	0	1	0	0	5	0	0	25	1	0	0	0	0	0
ENSG00000269624	3	0	4	0	0	0	0	0	0	0	0	0	0	0	0	0	0	0	0	0	0	0	0	0	0	0	0	0	0	0	0	0	0	0	3	0	0	2	0	0	6	0	6	0	0	0	0	0	0
ENSG00000213703	0	0	0	0	0	0	0	0	0	0	0	0	0	0	0	0	0	0	0	0	0	0	0	0	0	0	0	0	0	0	0	0	0	0	0	0	0	0	0	0	0	0	0	0	0	0	0	0	0
ENSG00000235545	0	0	0	0	0	0	0	0	0	0	0	0	1	0	0	0	0	0	0	0	0	0	7	0	0	0	0	0	0	0	0	0	0	0	5	0	0	0	0	0	0	0	1	0	0	0	0	0	0
ENSG00000125703	0	4	32	25	46	8	75	97	0	8	16	8	94	111	0	0	101	0	40	5	26	7	9	50	62	110	68	19	41	1	52	22	4	87	81	0	11	5	21	32	102	0	8	1	0	0	0	115	25
ENSG00000234318	0	0	0	0	0	0	6	0	0	0	0	0	0	0	0	0	0	0	0	0	0	0	0	0	0	0	0	0	0	0	0	0	0	0	0	0	0	0	0	0	0	0	0	0	0	0	0	0	0
ENSG00000237163	0	0	0	0	0	0	0	0	0	0	0	0	0	0	0	0	0	0	0	0	0	0	0	0	0	0	0	0	0	0	0	0	0	0	0	0	0	0	0	0	0	0	0	0	0	0	0	0	0
ENSG00000229537	0	0	0	0	0	0	0	0	0	0	0	0	0	0	0	0	0	0	0	0	0	0	0	0	0	0	0	0	0	0	0	0	0	0	0	0	0	0	0	0	0	0	0	0	0	0	0	0	0
ENSG00000227485	0	0	0	0	0	0	0	0	0	0	0	0	0	0	0	0	0	0	0	0	0	0	0	0	0	0	0	0	0	0	0	0	0	0	0	0	0	0	0	0	0	0	0	0	0	0	0	0	0
ENSG00000229225	0	0	0	0	0	0	0	0	0	0	0	0	0	0	0	0	0	0	0	0	0	0	0	0	0	0	0	0	0	0	0	0	0	0	0	0	0	0	0	0	0	0	0	0	0	0	0	0	0
ENSG00000203605	15	0	0	0	0	0	0	0	0	0	0	0	0	0	0	0	0	0	0	0	0	0	0	0	0	0	0	0	0	0	0	0	0	0	0	0	0	0	0	0	0	0	0	0	0	0	0	0	0
ENSG00000271593	0	0	9	0	0	0	0	0	0	0	0	0	0	0	0	0	0	0	0	0	0	0	0	0	0	0	0	0	0	0	0	0	0	0	0	0	0	0	0	0	0	0	0	0	0	0	0	0	0
ENSG00000252259	0	0	0	0	0	0	0	0	0	0	0	0	0	0	0	0	0	0	0	0	0	0	0	0	0	0	0	0	0	0	0	0	0	0	0	0	0	0	0	0	0	0	0	0	0	0	0	0	0
ENSG00000224209	0	0	0	0	0	0	0	0	16	0	0	0	0	0	0	0	0	0	0	0	0	0	0	0	0	0	0	0	0	0	0	0	0	0	0	0	0	0	0	0	0	0	0	0	0	0	0	0	0
ENSG00000228734	0	0	4	0	0	0	0	0	6	0	0	0	0	0	0	0	0	0	0	0	0	0	0	0	0	0	0	0	0	0	0	0	0	0	0	0	0	0	0	0	0	0	0	0	0	0	0	0	0
ENSG00000223683	0	0	0	0	0	0	0	0	0	0	0	0	0	0	0	0	0	0	0	0	0	0	1	0	0	0	0	0	0	0	0	0	0	0	0	0	0	0	0	0	0	0	0	0	0	0	0	0	0
ENSG00000230798	0	0	0	0	0	0	0	0	0	0	0	4	0	0	0	0	0	0	0	0	0	0	0	0	0	0	0	0	0	0	0	0	0	0	0	0	0	0	7	0	0	0	1	0	0	0	0	0	0
ENSG00000187140	0	0	0	0	0	0	0	0	0	0	0	0	0	0	0	0	0	0	0	0	0	0	2	0	0	0	0	0	0	0	0	0	0	0	0	0	0	0	0	0	0	0	0	0	0	0	0	0	0
ENSG00000252784	0	0	0	0	0	0	0	0	0	0	0	0	0	0	0	0	0	0	0	0	0	0	0	0	0	0	0	0	0	0	0	0	0	0	0	0	0	0	0	0	0	0	0	0	0	0	0	0	0
ENSG00000236674	0	0	0	0	0	0	0	0	0	0	0	0	0	0	0	0	0	0	0	0	0	0	11	0	0	0	0	0	0	0	0	0	0	0	0	0	0	0	7	0	0	0	0	0	0	0	0	0	1
ENSG00000088035	0	0	49	0	0	9	11	7	0	1	9	1	1	2	26	0	0	11	0	0	2	0	6	3	0	7	7	2	0	0	14	0	0	4	8	0	3	0	0	0	0	0	14	0	7	0	0	0	2
ENSG00000142856	55	50	114	86	39	54	210	186	43	38	121	36	308	434	4	116	363	7	131	19	170	117	30	212	448	492	168	226	215	37	410	59	21	464	682	6	116	30	40	128	470	54	120	38	60	0	74	320	148
ENSG00000203965	0	0	67	0	0	1	9	0	2	0	15	0	13	2	0	0	1	0	0	0	2	25	8	3	12	13	0	1	2	0	1	1	0	3	0	0	2	0	0	6	0	0	23	0	0	0	0	6	1
ENSG00000264271	0	0	0	0	0	0	0	0	0	0	0	0	0	0	0	0	0	0	0	0	0	0	0	0	0	0	0	0	0	0	0	0	0	0	0	0	0	0	0	0	0	0	0	0	0	0	0	0	0
ENSG00000251720	0	0	8	0	0	0	0	0	0	0	0	0	0	0	0	0	0	0	0	0	0	0	0	0	0	0	0	0	0	0	0	0	0	0	0	0	0	0	0	0	0	0	8	0	0	0	0	0	0
ENSG00000116652	0	7	7	0	0	0	0	0	0	0	0	0	2	0	0	0	0	1	0	0	0	2	0	0	0	1	0	0	0	4	0	0	0	0	5	0	0	0	0	0	6	0	0	7	0	0	0	0	7
ENSG00000079739	682	537	94	420	459	352	308	351	232	613	633	234	537	462	224	748	566	1109	478	80	417	813	13	271	546	574	215	825	473	301	935	552	98	686	1265	13	743	1016	111	139	775	496	95	443	323	0	894	508	535
ENSG00000244256	0	0	0	0	0	0	0	0	0	0	0	0	0	0	0	0	0	0	0	0	0	0	0	0	0	0	0	0	0	0	0	0	0	0	0	0	0	0	0	0	0	0	0	0	0	0	0	0	0
ENSG00000185483	8	0	6	0	0	0	0	0	0	0	10	0	1	1	0	0	0	0	0	0	3	0	19	0	0	0	0	0	2	0	0	0	0	0	0	0	0	0	0	0	0	0	5	1	0	0	0	0	1
ENSG00000177452	0	0	5	0	0	0	5	0	0	0	0	0	0	0	0	0	0	0	0	0	0	0	0	0	0	0	0	0	0	0	0	0	0	0	0	0	0	0	0	0	0	0	0	0	0	0	0	0	0
ENSG00000228056	0	0	0	0	0	0	0	0	0	0	0	0	0	0	0	0	0	0	0	0	0	0	0	0	0	0	0	0	0	0	0	0	0	0	0	0	0	0	0	0	0	0	0	0	0	0	0	0	0
ENSG00000207190	0	0	0	0	0	0	0	0	0	0	0	0	0	0	0	0	0	0	0	0	0	0	0	0	0	0	0	0	0	0	0	0	0	0	0	0	0	0	0	0	0	0	0	0	0	0	0	0	0
ENSG00000200508	0	0	0	0	0	0	0	0	0	0	0	0	3	0	0	0	0	0	0	0	0	0	0	0	0	0	0	0	0	0	0	0	0	0	0	0	0	0	0	0	0	0	0	0	0	0	0	0	0
ENSG00000223949	0	0	2	0	0	0	0	0	0	0	0	0	0	0	0	0	0	0	0	0	0	0	0	0	0	0	0	0	0	0	0	0	0	0	0	0	0	0	6	0	0	0	2	0	0	0	0	0	0
ENSG00000177414	0	0	37	0	0	0	0	0	5	0	1	0	0	0	0	0	0	0	0	0	0	0	4	0	0	0	0	0	0	0	0	0	0	2	0	0	0	0	0	0	0	0	0	0	0	0	0	0	0
ENSG00000238653	0	0	0	0	0	0	0	0	0	0	0	0	0	0	0	0	0	0	0	0	0	0	0	0	0	0	0	0	0	0	0	0	0	0	0	0	0	0	0	0	0	0	0	0	0	0	0	0	0
ENSG00000158966	1	0	40	1	14	10	26	7	0	0	8	0	43	32	4	0	45	0	8	4	3	2	13	29	13	53	25	4	1	1	36	8	1	23	17	0	5	0	14	31	2	2	5	6	0	1	0	59	12
ENSG00000264470	0	0	0	0	0	0	0	0	0	0	0	0	0	0	0	0	0	0	0	0	0	0	0	0	0	0	0	0	0	0	0	0	0	0	0	0	0	0	0	0	0	0	0	0	0	0	0	0	0
ENSG00000162437	0	39	458	20	26	27	30	35	40	34	29	0	13	59	53	10	31	0	52	74	76	14	17	31	22	19	9	38	42	28	2	50	13	10	74	30	32	36	47	86	28	43	434	20	25	0	27	47	34
ENSG00000162434	4	56	18	229	147	52	1393	781	49	47	0	91	879	594	228	0	976	45	141	211	266	29	23	850	695	769	484	196	316	18	391	104	33	492	1048	14	79	12	289	627	802	647	503	37	22	0	42	1016	66
ENSG00000234784	0	0	63	0	1	1	33	0	0	0	19	0	0	0	0	0	0	0	0	0	0	0	6	3	0	0	0	0	0	0	3	0	0	0	64	0	0	0	0	22	2	0	116	0	0	0	0	0	1
ENSG00000233877	0	0	64	0	0	2	69	0	43	0	44	0	1	0	52	0	0	0	0	2	0	0	43	25	5	7	0	1	0	1	26	0	0	0	204	1	9	0	0	69	4	0	348	0	2	0	0	0	0
ENSG00000226891	0	0	24	0	0	0	2	0	0	0	0	0	3	0	21	0	0	0	0	0	1	0	0	1	0	10	2	0	0	1	3	0	0	0	8	0	0	0	14	7	8	0	15	0	0	0	0	0	2
ENSG00000185031	0	0	9	0	0	0	0	0	0	0	0	0	0	0	0	0	0	0	0	0	0	0	0	0	0	0	0	0	0	0	0	0	0	0	0	0	0	0	0	0	0	0	1	0	0	0	0	0	0
ENSG00000272506	0	0	0	0	0	0	0	0	0	0	0	0	0	0	0	0	0	0	0	0	0	0	0	4	0	0	0	0	0	0	0	0	0	0	12	0	0	0	0	13	0	0	23	0	0	0	0	0	0
ENSG00000212257	0	0	0	0	0	0	0	0	0	0	0	0	0	0	0	0	0	0	0	0	0	0	0	0	0	0	0	0	0	0	0	0	0	0	0	0	0	0	0	0	0	0	0	0	0	0	0	0	0
ENSG00000265996	0	0	0	0	0	0	0	0	0	0	0	0	0	0	0	0	0	0	0	0	0	0	0	0	0	0	0	0	0	0	0	0	0	0	5	0	0	0	0	0	0	0	4	1	0	0	0	0	0
ENSG00000199135	0	0	0	0	0	0	0	0	0	0	0	0	0	0	0	0	0	0	0	0	0	0	0	1	0	0	0	0	0	0	0	0	0	0	0	0	0	0	0	0	0	0	0	0	0	0	0	0	0
ENSG00000231485	0	0	0	0	0	0	0	0	0	0	3	0	0	0	0	0	0	0	0	0	0	0	0	0	0	0	0	0	2	0	0	0	0	0	6	0	0	0	0	18	0	0	7	0	0	0	0	0	1
ENSG00000235804	0	0	0	0	0	0	0	0	0	0	0	0	0	0	0	0	0	0	0	0	0	0	3	0	0	0	0	0	0	0	0	0	0	0	10	0	0	0	0	0	0	0	1	0	0	0	0	0	0
ENSG00000234496	0	0	0	0	0	0	0	0	0	0	0	0	0	0	0	0	0	0	0	0	0	0	0	4	0	0	0	0	0	0	0	0	0	0	0	0	0	0	0	3	0	0	0	0	0	0	0	0	0
ENSG00000162433	11	0	4	0	0	0	0	0	0	0	16	2	0	0	0	0	0	0	0	0	0	0	0	5	0	0	0	0	1	0	0	0	0	0	59	2	0	0	0	0	9	0	40	0	0	0	0	0	0
ENSG00000231622	0	0	7	0	0	0	0	0	0	0	0	0	0	0	0	0	0	0	0	0	0	0	5	5	0	0	0	0	0	0	0	0	0	0	11	0	0	0	1	0	0	0	2	0	0	0	0	0	0
ENSG00000116675	0	13	38	34	204	125	762	717	15	82	6	16	1467	1647	185	330	332	3	57	35	57	131	26	1239	1253	1724	1078	63	132	6	688	17	43	1008	1744	1	72	15	306	477	994	38	95	68	0	0	63	1133	23
ENSG00000229294	0	0	0	0	0	0	0	0	0	0	0	0	0	0	0	0	0	0	0	0	0	0	0	0	0	0	0	0	0	0	0	0	0	0	0	0	0	0	0	0	0	0	2	0	0	0	0	0	0
ENSG00000234144	0	0	0	0	0	0	0	0	0	0	6	0	0	0	0	0	0	0	0	0	0	0	0	0	0	0	0	0	0	0	0	0	0	0	0	0	0	0	0	0	0	0	0	0	0	0	0	0	0
ENSG00000222624	0	0	0	0	0	0	0	0	0	0	0	0	0	0	0	0	0	0	0	0	0	0	0	0	0	0	0	0	0	0	0	0	0	0	0	0	0	0	0	0	0	0	0	0	0	0	0	0	0
ENSG00000116678	7	12	26	199	188	59	667	957	0	20	54	97	657	1058	45	0	592	23	149	65	118	64	0	522	928	893	520	179	304	20	424	92	9	1081	905	0	83	0	335	250	746	64	130	35	0	2	26	842	113
ENSG00000213625	4	59	16	346	1032	201	1423	2175	65	115	12	122	1135	1991	226	0	1560	8	468	379	377	132	5	1132	1168	1258	789	509	926	125	906	316	68	1690	864	7	236	6	591	767	1185	571	120	136	57	1	79	2575	451
ENSG00000237852	0	0	5	21	0	0	0	8	27	0	0	0	15	1	0	0	0	0	0	2	0	0	3	2	4	2	7	0	0	0	0	0	0	6	0	0	0	0	0	6	1	0	0	0	0	0	0	41	0
ENSG00000238931	0	0	0	0	0	0	0	0	0	0	0	0	0	0	0	0	0	0	0	0	0	0	0	0	0	0	0	0	0	0	0	0	0	0	0	0	0	0	0	0	0	0	0	0	0	0	0	0	0
ENSG00000224570	0	0	10	0	0	0	0	0	12	0	3	0	0	0	36	0	0	0	0	0	0	0	11	0	0	2	0	1	0	0	0	4	0	0	3	0	0	0	0	4	0	0	0	2	0	0	0	0	0
ENSG00000239319	0	0	0	0	0	0	0	0	0	0	0	0	0	0	0	0	0	0	0	0	0	0	0	0	0	0	0	0	0	0	0	0	0	0	0	0	0	0	0	0	0	0	0	0	0	0	0	0	0
ENSG00000184588	2	0	52	11	1	0	95	0	0	0	15	4	23	18	91	0	0	12	4	0	0	0	32	441	31	83	38	2	1	0	35	3	0	15	1029	0	1	0	8	275	12	0	1008	4	0	1	4	0	5
ENSG00000227466	4	0	22	0	0	0	0	0	0	0	0	0	0	0	0	0	0	0	0	0	0	0	5	4	0	0	0	0	0	0	0	0	0	0	0	0	0	0	0	0	0	0	3	0	0	0	0	0	0
ENSG00000223152	0	0	0	0	0	0	0	0	0	0	0	0	0	0	0	0	0	3	0	0	0	0	0	1	0	0	0	0	0	0	0	0	0	0	0	0	0	0	0	0	0	0	0	0	0	0	0	0	0
ENSG00000118473	1	0	56	0	0	0	0	0	0	0	24	0	0	0	0	0	0	0	1	0	0	2	3	0	0	0	0	0	0	0	0	0	2	0	0	0	0	0	0	0	1	0	5	2	0	0	7	0	1
ENSG00000264720	0	0	0	0	0	0	0	0	0	0	0	0	0	0	0	0	0	0	0	0	0	0	1	0	0	0	0	0	0	0	0	0	0	0	0	0	0	0	0	0	0	0	0	0	0	0	0	0	0
ENSG00000248458	0	0	14	0	0	0	0	0	0	2	0	0	0	0	0	0	0	0	0	0	0	0	0	0	0	0	0	0	0	0	0	2	0	0	0	0	0	0	0	0	0	0	0	0	0	0	0	0	0
ENSG00000221655	0	0	0	0	0	0	0	0	0	0	0	0	0	0	0	0	0	0	0	0	0	0	0	0	0	0	0	0	0	0	0	0	0	0	0	0	0	0	0	0	0	0	0	0	0	0	0	0	0
ENSG00000152760	0	0	19	0	0	0	9	17	0	0	0	2	8	0	0	0	0	0	3	0	0	11	0	7	6	18	3	1	0	0	13	0	0	0	9	2	3	0	0	3	10	0	6	0	0	0	0	7	2
ENSG00000172410	0	0	0	0	0	0	3	0	0	0	0	0	0	0	0	0	0	0	0	0	0	0	0	0	0	0	0	0	0	0	0	0	0	0	0	0	0	0	0	0	0	0	0	0	0	0	0	0	0
ENSG00000152763	0	4	100	9	23	4	37	103	0	10	32	7	151	113	0	0	50	1	14	2	25	25	0	65	132	181	123	17	25	0	134	8	11	92	195	0	10	0	18	36	108	0	12	18	0	0	3	98	1
ENSG00000231080	0	1	0	0	13	1	0	0	0	0	9	0	0	0	0	0	0	0	0	1	0	0	0	0	0	1	0	2	0	0	4	0	0	0	0	0	2	0	0	0	0	0	0	5	0	0	0	0	0
ENSG00000198160	1	52	167	108	613	48	649	412	17	66	47	38	367	894	56	0	1178	24	151	62	74	67	10	340	398	355	245	135	264	15	340	37	55	253	398	2	70	14	270	318	315	116	311	48	18	0	33	454	103
ENSG00000116704	0	0	35	0	3	0	46	78	0	3	21	0	3	39	0	0	19	2	14	2	1	4	7	19	14	19	16	5	6	2	29	3	0	12	29	0	2	0	34	8	45	0	34	7	1	0	0	109	11
ENSG00000203963	0	0	18	0	0	0	0	0	0	0	20	0	0	0	0	0	0	0	0	0	0	0	8	0	0	0	0	0	0	5	0	0	0	0	0	0	0	0	0	0	1	0	0	5	0	0	0	17	0
ENSG00000252433	0	0	8	0	0	0	0	0	0	0	0	0	0	0	0	0	0	0	0	0	0	0	0	0	0	0	0	0	0	0	0	0	0	0	0	0	0	0	0	0	0	0	0	0	0	0	0	0	0
ENSG00000162594	0	0	33	0	0	0	0	0	2	0	4	0	0	0	0	0	0	0	0	0	0	0	1	0	0	0	0	0	0	0	0	0	0	0	0	0	0	0	4	0	0	0	1	1	0	0	0	0	0
ENSG00000253074	0	0	0	0	0	0	0	0	0	0	0	0	0	0	0	0	0	0	0	0	0	0	0	0	0	0	0	0	0	0	0	0	0	0	0	0	0	0	0	0	0	0	0	0	0	0	0	0	0
ENSG00000221733	0	0	0	0	0	0	0	0	0	0	0	0	0	0	0	0	0	0	0	0	0	0	0	0	0	0	0	0	0	0	0	0	0	0	0	0	0	0	0	0	0	0	0	0	0	0	0	0	0
ENSG00000252116	0	0	0	0	0	0	0	0	0	0	5	0	0	0	0	0	0	0	0	0	0	0	0	0	0	0	0	0	0	0	0	0	0	0	1	0	0	0	0	0	0	0	0	0	0	0	0	0	0
ENSG00000228523	0	0	0	0	0	0	0	0	0	0	0	0	0	0	0	0	0	0	0	0	0	0	0	0	0	0	0	1	0	0	4	0	0	0	0	0	0	0	0	0	0	0	0	0	0	0	0	0	0
ENSG00000081985	0	0	55	0	0	0	4	0	0	0	14	0	4	0	0	0	0	0	5	0	0	0	0	1	1	2	3	1	1	0	1	1	0	1	9	0	0	0	0	6	7	0	23	1	0	0	0	0	0
ENSG00000142864	0	62	54	67	13	16	327	194	3	5	47	15	234	322	11	0	233	11	105	42	63	14	21	198	127	198	131	77	118	4	141	88	4	132	276	5	21	1	65	169	188	28	216	30	3	3	17	187	52
ENSG00000223263	0	0	21	0	0	0	0	0	7	0	0	0	0	0	0	0	0	0	3	0	0	0	0	0	0	0	0	0	0	0	0	0	0	1	0	0	0	0	0	3	0	0	34	0	0	0	0	0	1
ENSG00000235200	0	0	0	0	0	0	0	0	0	0	0	0	0	0	0	0	0	0	0	0	0	0	0	0	0	0	0	0	0	0	0	0	0	0	0	0	0	0	0	0	0	0	0	0	0	0	0	0	0
ENSG00000207504	0	0	0	0	0	0	0	0	0	0	0	0	0	0	0	0	0	0	0	0	0	0	0	0	0	0	0	0	0	0	0	0	0	0	0	0	0	0	0	0	0	0	0	0	0	0	0	0	0
ENSG00000238139	0	0	0	0	0	0	0	0	0	0	0	0	0	0	0	0	0	0	0	0	0	0	0	0	0	0	0	0	0	0	0	0	0	0	0	0	0	0	0	0	0	0	0	0	0	0	0	0	0
ENSG00000242482	0	0	0	0	0	0	0	0	0	0	0	0	0	0	0	0	0	0	0	0	0	0	0	0	0	0	0	0	0	0	0	0	0	0	0	0	0	0	0	0	0	0	0	0	0	0	0	0	0
ENSG00000232048	6	0	9	0	0	0	0	0	0	0	0	0	0	0	0	0	0	0	0	0	0	0	11	0	0	0	0	0	0	0	0	0	0	0	0	0	0	0	0	0	0	0	0	0	0	0	0	0	0
ENSG00000116717	0	73	14	84	64	12	160	123	5	6	0	18	22	54	2	0	66	0	77	27	85	6	8	29	26	63	18	95	112	7	45	37	0	32	87	2	28	5	83	103	23	45	12	0	0	0	10	100	40
ENSG00000172380	9	8	34	30	3	17	15	25	6	7	14	0	2	0	0	0	69	0	15	42	1	18	1	3	3	2	7	24	21	13	15	24	0	3	0	10	13	40	16	0	10	32	4	1	11	0	21	19	19
ENSG00000238778	0	0	0	0	0	0	0	0	0	0	0	0	0	9	0	0	0	0	0	0	0	0	0	0	0	0	0	0	0	0	0	0	0	0	0	0	0	0	0	0	0	0	0	0	0	0	0	0	0
ENSG00000232284	0	0	21	0	0	0	11	0	0	4	8	1	1	0	7	0	0	13	2	0	0	0	2	2	0	0	0	5	7	1	4	0	0	4	0	0	2	0	0	1	0	0	10	0	0	0	2	0	3
ENSG00000235055	0	0	0	0	0	0	0	0	0	0	0	0	0	0	0	0	0	0	0	0	0	0	0	0	0	0	0	0	0	0	0	0	0	0	0	0	0	0	0	0	0	0	0	0	0	0	0	0	0
ENSG00000162595	0	0	0	0	0	0	3	0	0	0	12	0	0	0	0	0	0	0	0	0	0	0	0	0	0	0	0	0	0	0	0	0	0	0	0	0	0	0	0	0	0	0	3	0	0	0	0	0	0
ENSG00000228431	0	0	0	0	0	0	0	0	0	0	0	0	0	0	0	0	0	0	0	0	0	0	0	0	0	0	0	0	0	0	0	0	0	0	0	0	0	0	0	0	0	0	0	1	0	0	0	0	0
ENSG00000263542	0	0	0	0	0	0	0	0	0	0	0	0	0	0	0	0	0	0	0	0	0	0	0	0	0	0	0	0	0	0	0	0	0	0	0	0	0	0	0	0	0	0	0	0	0	0	0	0	0
ENSG00000116729	0	0	33	0	2	0	16	21	0	0	9	3	7	32	0	0	0	2	3	3	4	5	9	38	33	7	3	5	20	0	15	0	0	16	59	4	3	0	0	24	6	1	26	6	0	0	0	13	4
ENSG00000234383	5	0	10	0	0	0	0	0	0	0	0	0	0	0	0	0	0	0	0	0	0	0	0	0	0	0	0	0	0	0	0	0	0	1	0	0	0	0	0	4	0	0	0	0	0	0	0	0	0
ENSG00000221203	0	0	0	0	0	0	0	0	0	0	0	0	0	0	0	0	0	0	0	0	0	0	0	0	0	0	0	0	0	0	0	0	0	0	0	0	0	0	0	0	0	0	0	0	0	0	0	0	0
ENSG00000229133	0	0	0	0	0	0	0	0	0	0	0	0	0	0	0	0	0	0	0	0	0	0	0	0	0	0	0	0	0	0	0	0	0	0	0	0	0	0	0	0	0	0	0	0	0	0	0	0	0
ENSG00000225242	0	0	0	0	0	0	0	0	0	0	0	0	0	0	0	0	0	0	0	0	0	0	0	0	0	0	0	0	0	0	0	0	0	0	0	0	0	0	0	0	0	0	0	0	0	0	0	0	0
ENSG00000237622	0	0	2	0	0	0	0	0	0	0	0	0	0	0	0	0	0	0	0	0	0	0	5	0	0	0	0	0	0	0	0	0	0	0	0	0	0	0	0	0	0	0	0	0	0	0	0	0	0
ENSG00000229440	0	0	10	0	0	0	0	0	0	0	0	0	0	0	0	0	0	0	0	0	0	0	0	0	0	0	0	0	0	0	0	0	0	0	0	0	0	0	0	0	0	0	0	0	0	0	0	0	0
ENSG00000116745	0	0	6	0	0	0	1	0	0	0	13	6	0	0	0	0	0	0	0	0	0	0	12	0	0	0	0	0	0	0	0	0	0	1	1	0	0	0	0	9	0	0	1	0	0	0	0	0	0
ENSG00000024526	0	0	58	0	0	0	2	5	0	0	2	0	11	6	0	0	1	0	0	0	0	0	3	7	3	17	5	0	2	0	2	0	0	16	0	0	1	0	30	4	8	0	7	1	0	0	0	9	6
ENSG00000233589	0	9	4	0	50	10	0	8	0	39	21	0	5	0	68	0	29	20	3	4	5	13	0	8	0	6	0	16	8	12	3	16	3	8	13	2	11	24	16	18	8	0	5	28	1	0	20	25	17
ENSG00000234264	0	0	14	0	0	0	0	0	0	0	0	0	0	0	0	0	0	0	0	0	0	0	0	0	0	0	0	0	0	0	0	0	0	0	0	0	0	0	0	0	0	0	1	0	0	0	0	0	0
ENSG00000225167	0	0	6	0	0	0	0	0	0	0	0	0	0	0	0	0	0	0	0	0	0	0	0	0	0	0	0	0	0	0	0	0	0	0	0	0	0	0	0	0	0	0	0	0	0	0	0	0	0
ENSG00000223883	0	0	0	0	0	0	0	0	0	0	0	2	0	0	0	0	0	0	0	0	0	0	0	0	0	0	0	0	0	0	0	0	7	0	0	0	0	0	0	0	0	0	0	0	0	0	0	0	0
ENSG00000235446	0	0	0	0	0	0	0	0	0	0	0	0	0	0	0	0	0	0	0	0	0	0	0	0	0	0	0	0	0	0	0	0	0	0	0	0	0	0	0	0	0	0	0	0	0	0	0	0	0
ENSG00000229639	0	0	0	0	0	0	0	0	0	0	0	0	0	0	0	0	0	0	0	0	0	0	0	0	0	0	0	0	0	0	0	0	0	0	0	0	0	0	1	0	0	0	0	0	0	0	0	0	0
ENSG00000033122	14	3	201	1	0	2	2	0	18	0	61	0	1	0	127	0	0	0	1	1	0	0	46	21	0	3	0	0	3	3	0	2	0	3	21	1	2	2	7	16	1	0	113	12	0	0	0	6	5
ENSG00000270615	0	0	0	0	0	0	0	0	0	0	0	0	0	0	0	0	0	0	0	0	0	0	0	0	0	0	0	0	0	0	0	0	0	0	0	0	0	0	0	0	0	0	1	1	0	0	0	0	0
ENSG00000240692	0	0	0	0	0	0	0	0	0	0	0	0	0	0	0	0	0	0	0	0	0	0	0	0	0	0	0	0	0	0	0	0	0	0	0	0	0	0	0	0	0	0	0	0	0	0	0	0	0
ENSG00000229359	0	0	0	0	0	0	0	0	0	0	0	0	0	0	0	0	0	0	0	0	0	0	0	0	0	0	0	0	0	0	0	0	0	0	0	0	0	0	0	0	0	0	0	0	0	0	0	0	0
ENSG00000237919	0	0	17	0	0	0	0	0	0	0	0	0	0	0	0	0	0	0	0	0	0	0	0	0	0	0	0	0	0	0	0	0	0	0	0	0	0	0	0	0	0	0	0	0	0	0	0	0	0
ENSG00000066557	9	18	56	0	0	2	4	12	0	5	15	1	15	19	0	0	29	1	4	0	0	12	18	18	31	24	16	2	0	1	55	4	0	28	61	0	4	0	21	6	12	0	32	11	0	0	4	29	10
ENSG00000244389	0	0	0	0	0	0	0	0	0	0	0	0	0	0	0	0	0	0	0	0	0	0	0	0	0	0	0	0	0	0	0	0	0	0	0	0	0	0	0	0	0	0	0	0	0	0	0	0	0
ENSG00000116754	2	0	101	11	8	0	239	73	4	6	17	8	75	136	32	0	110	9	14	13	5	9	21	119	73	41	45	30	23	1	34	14	0	28	237	4	6	0	27	225	78	0	305	6	8	2	2	96	16
ENSG00000228988	0	0	50	0	0	1	8	0	0	0	11	0	0	0	0	0	0	0	1	0	0	0	13	4	0	0	0	0	0	0	1	0	0	0	19	0	0	0	1	4	0	0	63	0	13	0	0	0	0
ENSG00000118454	1	4	33	20	72	13	111	93	1	9	0	9	111	165	27	0	169	0	3	11	17	11	24	116	65	122	79	17	38	2	65	7	5	75	187	0	4	0	48	65	46	0	39	2	0	0	0	81	3
ENSG00000197568	0	4	1	1	1	4	13	0	0	0	0	8	3	9	0	0	0	0	1	0	0	7	10	3	4	3	0	1	0	0	0	1	0	0	6	0	0	0	0	0	3	1	2	0	0	0	0	0	0
ENSG00000226088	0	0	10	0	0	0	0	0	0	0	0	0	0	0	0	0	0	0	0	0	0	0	0	0	0	0	0	0	0	0	0	0	0	0	0	0	0	0	0	0	0	0	0	0	0	0	0	0	0
ENSG00000116761	0	0	51	0	0	0	9	6	0	0	14	0	6	0	52	0	0	0	0	0	0	0	4	0	1	1	0	0	0	0	0	0	0	0	0	0	0	0	0	1	0	0	8	1	0	0	0	22	0
ENSG00000271992	0	0	0	0	0	0	0	0	0	0	0	0	0	0	0	0	0	0	0	0	0	0	0	0	0	0	0	0	0	0	0	0	0	0	0	0	0	0	0	0	0	0	0	0	0	0	0	0	0
ENSG00000233020	4	0	2	0	0	0	0	0	0	0	0	0	0	0	0	0	0	0	0	0	0	0	0	0	0	0	0	0	0	0	0	0	0	0	0	0	0	0	0	0	0	0	0	0	0	0	0	0	0
ENSG00000237033	0	0	0	0	0	0	0	0	0	0	0	0	0	0	0	0	0	0	0	0	0	0	0	0	0	0	0	0	0	0	0	0	0	0	0	0	0	0	0	0	0	0	0	0	0	0	0	0	0
ENSG00000229051	0	0	7	0	0	0	0	0	0	0	0	0	0	0	0	0	0	0	0	0	0	0	5	0	0	0	0	0	0	0	0	0	0	0	0	0	0	0	0	0	0	0	0	0	0	0	0	0	0
ENSG00000226208	0	0	0	0	0	0	0	0	0	0	5	0	0	0	0	0	0	0	0	0	0	0	0	0	0	0	0	0	0	0	0	0	18	0	0	0	0	0	0	0	0	0	0	0	0	0	0	0	0
ENSG00000050628	8	0	133	8	36	26	42	29	0	1	31	13	27	61	0	0	39	0	20	57	5	4	13	44	28	43	8	2	3	4	52	6	0	38	25	0	4	0	21	12	45	84	10	2	0	0	0	22	6
ENSG00000235782	0	0	0	0	0	0	0	0	0	1	0	0	4	0	0	0	0	0	0	0	0	0	0	0	0	0	0	2	0	3	0	0	0	0	0	0	0	0	0	0	6	0	7	1	0	0	0	0	0
ENSG00000269933	0	0	0	0	0	0	0	0	0	0	0	0	0	0	0	0	0	0	0	0	0	0	0	0	0	0	0	0	0	0	0	0	0	0	0	0	0	0	0	0	0	0	0	0	0	0	0	0	0
ENSG00000235079	85	24	377	13	43	37	96	20	19	34	75	1	38	22	46	0	46	22	34	16	60	24	8	23	16	10	9	29	20	26	63	25	4	14	92	24	28	96	10	115	39	18	279	13	2	0	13	26	32
ENSG00000132485	8	0	49	0	0	0	38	13	0	0	2	0	14	0	0	0	0	1	1	11	7	1	25	16	6	27	6	8	9	0	18	0	0	2	50	1	4	0	0	1	16	175	86	21	6	1	3	8	5
ENSG00000207721	0	0	0	0	0	0	0	0	0	0	0	0	0	0	0	0	0	0	0	0	0	0	0	0	0	0	0	0	0	0	0	0	0	0	10	0	0	0	0	0	0	0	1	0	0	0	0	0	0
ENSG00000229956	0	0	52	0	0	0	0	0	0	0	1	0	1	0	0	0	0	0	1	0	0	0	21	2	0	0	0	1	0	0	6	0	0	2	3	0	0	0	1	6	3	0	0	0	0	0	0	0	4
ENSG00000264239	0	0	0	0	0	0	0	0	0	0	0	0	0	0	0	0	0	0	0	0	0	0	0	0	0	0	0	0	0	0	0	0	0	0	0	0	0	0	0	0	0	0	0	0	0	0	0	0	0
ENSG00000237726	0	0	0	0	0	0	0	0	0	0	0	0	0	0	0	0	0	0	0	0	0	0	0	0	0	0	0	0	0	0	0	0	0	0	0	0	0	0	0	0	0	0	0	0	0	0	0	0	0
ENSG00000226324	0	0	12	0	0	0	0	0	0	0	0	0	0	0	0	0	0	0	0	0	0	0	0	0	0	0	0	0	0	0	0	0	0	0	0	0	0	0	0	0	0	0	0	0	0	0	0	0	0
ENSG00000172260	1	32	47	0	0	0	0	0	0	0	12	0	0	0	1	0	0	0	40	0	0	0	8	0	0	0	5	0	0	0	0	0	0	2	1	1	1	11	7	0	0	0	1	0	0	0	0	0	0
ENSG00000231985	0	0	0	0	0	0	0	0	0	0	0	0	0	0	0	0	0	0	0	0	0	0	0	0	0	0	0	0	0	0	0	0	0	0	0	0	0	0	0	0	0	0	0	0	0	0	0	0	0
ENSG00000271618	0	0	1	0	0	0	0	0	0	0	0	0	0	0	0	0	0	0	0	0	0	0	0	0	0	0	0	0	0	0	0	0	0	0	0	0	0	0	0	0	0	0	0	0	0	0	0	0	0
ENSG00000228853	0	0	0	0	0	0	0	0	0	0	0	0	0	0	0	0	0	0	0	0	0	0	0	0	0	0	0	0	0	0	0	0	0	0	0	0	0	0	0	0	0	0	0	0	0	0	0	0	0
ENSG00000233994	0	0	0	0	0	0	0	0	0	0	10	0	1	1	0	0	0	0	0	0	0	0	5	2	0	1	0	0	0	0	1	0	0	0	4	0	0	0	0	0	0	0	1	0	0	0	0	0	0
ENSG00000227207	0	0	0	0	0	0	0	0	0	0	0	0	0	0	0	0	0	0	0	0	0	0	0	0	0	0	0	0	0	0	0	0	0	0	0	0	0	0	0	0	0	0	0	0	0	0	0	0	0
ENSG00000212366	0	0	5	0	0	0	0	0	0	0	0	0	0	0	0	0	0	0	0	0	0	0	0	0	0	0	0	0	0	0	0	0	0	0	0	0	0	0	0	0	0	0	0	0	0	0	0	0	0
ENSG00000225087	0	0	4	0	0	0	0	0	0	0	0	0	0	0	0	0	0	0	0	0	0	0	0	0	0	0	0	0	0	0	0	0	0	0	0	0	0	0	0	0	0	0	0	0	0	0	0	0	0
ENSG00000227016	0	0	11	0	0	0	0	0	0	0	2	0	0	0	0	0	0	0	0	0	0	0	0	0	0	0	0	0	0	0	0	0	0	0	0	0	0	0	0	0	0	0	0	0	0	0	0	0	0
ENSG00000229636	0	0	0	0	0	0	0	0	0	0	8	0	0	0	0	0	0	0	0	0	0	0	0	0	0	0	0	0	0	0	0	0	0	1	0	0	0	0	0	0	0	0	0	0	0	0	0	0	0
ENSG00000251825	0	0	0	0	0	0	0	0	0	0	0	0	0	0	0	0	0	0	0	0	0	0	0	0	0	0	0	0	0	0	0	0	0	0	0	0	0	0	0	0	0	0	0	0	0	0	0	0	0
ENSG00000233973	0	0	11	0	0	0	0	0	25	0	9	0	0	0	0	0	0	0	0	0	0	0	9	0	0	0	0	0	0	0	0	1	0	0	0	0	0	0	1	0	0	0	0	0	0	0	0	0	0
ENSG00000223479	0	0	0	0	0	0	0	0	0	0	0	0	0	0	0	0	0	0	0	0	0	0	4	0	4	0	0	0	0	0	0	0	0	0	0	0	0	0	0	0	0	0	2	0	0	0	0	0	0
ENSG00000200601	0	0	0	0	0	0	0	0	0	0	0	0	0	0	0	0	0	0	0	0	0	0	0	0	0	0	0	0	0	0	0	0	0	0	0	0	0	0	0	0	0	0	0	0	0	0	0	0	0
ENSG00000252005	0	0	0	0	0	0	0	0	0	0	0	0	0	0	0	0	0	0	0	0	0	0	5	0	0	0	0	0	0	0	0	0	0	0	0	0	0	0	0	0	0	0	0	1	0	0	0	0	0
ENSG00000162620	3	0	104	0	0	0	7	0	0	0	14	0	0	0	0	0	0	0	2	0	0	0	0	0	0	0	0	0	0	0	7	0	5	0	0	0	0	0	12	6	0	0	0	1	0	0	0	0	0
ENSG00000254685	16	0	72	0	0	5	4	3	0	0	0	4	15	48	0	0	15	3	5	3	15	2	0	8	16	29	5	4	12	0	0	3	0	20	10	0	2	0	3	0	9	0	5	4	0	0	0	25	2
ENSG00000259030	0	0	15	0	0	0	0	0	0	0	0	0	0	0	0	0	0	0	1	0	0	0	14	1	0	0	0	0	0	0	0	0	1	0	0	0	0	0	14	0	0	0	0	1	0	0	0	0	0
ENSG00000116783	0	0	21	0	0	0	0	0	0	0	0	0	0	0	0	0	0	0	0	0	0	0	0	0	0	0	0	0	0	0	0	0	0	0	0	0	0	0	0	1	0	0	0	1	0	0	0	0	0
ENSG00000237324	0	0	15	0	0	0	0	0	0	0	18	0	0	7	0	0	0	0	0	0	6	0	12	0	0	0	0	0	0	5	5	0	0	0	0	0	2	0	0	0	1	0	0	0	0	0	0	0	0
ENSG00000233894	0	0	23	0	0	0	0	0	0	0	0	3	0	0	0	0	0	0	0	0	0	0	0	0	0	0	0	0	0	0	0	0	0	0	0	0	0	0	0	0	0	0	0	0	0	0	0	0	0
ENSG00000162621	0	0	5	0	0	0	0	0	0	0	1	0	0	0	0	0	0	0	0	0	0	0	0	0	0	0	0	0	0	0	0	0	0	0	0	0	0	0	0	0	0	0	1	1	0	0	0	0	0
ENSG00000178965	0	0	56	2	0	0	3	0	5	0	6	0	0	0	0	0	0	0	0	0	0	0	13	3	0	0	0	0	0	0	0	0	0	0	1	0	0	0	0	1	0	0	4	1	0	0	0	0	0
ENSG00000234497	0	0	0	0	0	0	0	0	0	0	0	0	0	0	0	0	0	0	0	0	0	0	0	0	0	0	0	0	0	0	0	0	0	0	0	0	0	0	0	0	0	0	3	0	0	0	0	0	0
ENSG00000272864	0	0	13	0	0	0	0	0	0	0	22	0	0	0	0	0	0	0	0	0	0	0	0	0	0	0	0	0	0	0	0	0	0	0	0	0	0	0	0	0	0	0	0	0	0	0	0	0	0
ENSG00000116791	0	0	36	0	0	11	39	1	0	3	4	2	16	11	36	0	2	0	5	2	0	3	23	5	0	2	7	5	11	2	2	2	0	1	15	9	4	20	0	6	7	0	20	10	8	0	4	0	6
ENSG00000162623	0	0	11	0	0	9	6	0	0	5	0	0	14	15	0	0	38	1	0	0	0	0	13	6	1	5	6	3	4	1	4	1	0	0	11	2	0	0	1	12	7	0	11	0	0	0	0	0	0
ENSG00000229943	0	0	17	0	0	0	0	0	0	0	0	0	0	0	0	0	0	0	0	0	0	0	0	0	0	0	0	0	0	0	0	0	0	0	0	0	0	0	0	0	0	0	0	0	0	0	0	0	0
ENSG00000261213	0	0	3	0	0	0	0	0	0	0	0	0	0	0	0	0	0	0	0	0	0	0	0	0	0	0	0	0	0	0	0	0	0	0	0	0	0	0	0	0	0	0	3	0	0	0	0	0	0
ENSG00000224127	0	0	0	0	0	0	0	0	0	0	0	0	0	0	0	0	0	0	0	0	0	0	7	0	0	0	0	0	0	0	0	0	0	0	0	0	0	0	0	0	0	0	0	0	0	0	0	0	0
ENSG00000162624	0	0	29	0	0	0	0	0	0	0	2	0	0	0	0	0	0	0	0	0	0	0	17	0	0	0	0	0	0	0	0	0	0	0	0	0	0	0	0	0	0	0	1	0	0	0	0	0	0
ENSG00000224149	0	0	35	0	0	0	0	0	2	0	1	0	0	0	0	0	0	0	0	0	0	0	8	0	0	0	0	0	0	0	0	0	0	0	0	0	0	0	0	0	0	0	0	0	0	0	0	0	0
ENSG00000206999	0	0	0	0	0	0	0	0	0	0	0	0	0	0	0	0	0	0	0	0	0	0	0	0	0	0	0	0	0	0	0	0	0	0	0	0	0	0	0	0	0	0	0	0	0	0	0	0	0
ENSG00000137968	0	0	54	0	0	0	0	0	0	0	21	0	0	0	0	0	0	0	0	0	0	0	1	0	0	0	0	0	0	0	16	0	0	1	1	0	0	0	14	0	0	0	0	1	0	0	0	0	0
ENSG00000224493	0	0	0	0	0	0	0	0	0	0	7	0	0	0	0	0	0	0	0	0	0	0	0	0	0	0	0	0	0	0	0	0	0	0	0	0	0	0	0	0	0	0	0	1	0	0	0	0	0
ENSG00000252338	0	0	0	0	0	0	0	0	0	0	0	0	0	0	0	0	0	0	0	0	0	0	0	0	0	0	0	0	0	0	0	0	0	0	0	0	0	0	0	0	0	0	0	0	0	0	0	0	0
ENSG00000213579	0	0	0	0	0	0	0	0	0	0	0	0	0	0	0	0	0	0	0	0	0	0	0	0	0	0	0	0	0	0	0	0	0	0	0	0	0	0	0	0	0	0	0	0	0	0	0	0	0
ENSG00000230863	0	0	7	0	0	0	0	0	0	0	2	0	0	0	0	0	0	0	0	0	0	0	0	0	0	0	0	0	0	0	0	0	0	0	3	0	0	0	0	0	0	0	0	0	0	0	0	0	0
ENSG00000178193	0	0	0	0	0	0	0	0	0	0	0	0	0	0	0	0	0	0	0	0	0	0	8	0	0	0	0	0	0	0	0	0	0	0	0	0	0	0	0	0	0	0	0	0	0	0	0	0	0
ENSG00000117054	0	3	44	7	46	3	90	66	0	3	13	12	68	104	0	0	133	2	6	11	10	6	2	27	62	67	37	11	41	7	32	8	13	46	87	0	4	0	57	25	58	52	11	10	13	0	5	92	4
ENSG00000181227	0	0	16	0	3	10	17	16	6	0	4	1	2	0	0	0	2	0	0	1	0	0	4	1	0	1	0	1	0	1	2	0	0	0	2	0	0	0	0	3	1	0	24	0	0	0	0	1	0
ENSG00000137955	0	0	29	6	0	1	78	3	25	0	28	0	3	0	0	0	0	5	0	2	15	0	1	29	5	7	11	2	0	0	4	0	0	10	90	0	0	0	2	12	20	2	82	4	0	0	0	7	5
ENSG00000206620	0	0	0	0	0	0	0	0	0	0	0	0	0	0	0	0	0	0	0	0	0	0	0	0	0	0	0	0	0	0	0	0	0	0	0	0	0	0	0	0	0	0	0	0	0	0	0	0	0
ENSG00000207241	0	0	0	0	0	0	0	0	0	0	0	0	0	0	0	0	0	0	0	0	0	0	0	0	0	0	0	0	0	0	0	0	0	0	0	0	0	0	0	0	0	0	0	0	0	0	0	0	0
ENSG00000201487	0	0	0	0	0	0	0	0	0	0	0	0	0	0	0	0	0	0	0	0	0	0	0	0	0	0	0	0	0	0	0	0	0	0	0	0	0	0	0	0	0	0	0	0	0	0	0	0	0
ENSG00000057468	0	0	83	0	0	0	17	0	0	0	16	0	1	19	0	0	0	0	0	0	0	0	0	7	0	8	3	0	0	0	5	0	0	8	0	0	0	0	17	6	0	0	3	2	0	0	0	0	0
ENSG00000266832	0	0	1	0	0	0	0	0	0	0	0	0	0	0	0	0	0	0	0	0	0	0	0	0	0	0	0	0	0	0	0	0	0	0	0	0	0	0	0	0	0	0	0	0	0	0	0	0	0
ENSG00000154007	0	0	20	0	0	0	0	0	0	0	0	0	0	0	0	0	0	0	0	0	0	0	0	0	0	0	0	0	0	0	0	0	0	0	1	0	0	0	1	0	0	0	0	0	0	0	0	0	0
ENSG00000225605	0	0	0	0	0	0	0	0	0	0	0	0	0	0	0	0	0	0	0	0	0	0	0	0	0	0	0	0	0	0	0	0	0	0	0	0	0	0	0	0	0	0	0	0	0	0	0	0	0
ENSG00000230027	0	0	6	0	0	0	0	0	0	0	0	0	0	0	0	0	0	0	0	0	0	0	0	0	0	0	0	0	0	0	0	0	0	0	0	0	0	3	2	0	0	0	0	0	0	0	0	0	0
ENSG00000184005	0	0	40	0	0	0	1	0	0	0	15	0	1	0	0	0	0	0	0	0	0	0	6	3	0	0	0	0	0	0	4	0	0	0	0	0	0	0	0	0	5	0	4	2	0	0	0	0	0
ENSG00000223905	0	0	1	0	0	0	0	0	0	0	0	0	0	0	0	0	0	0	0	0	0	0	0	0	0	0	0	0	0	0	0	0	0	0	0	0	0	0	0	0	0	0	0	0	0	0	0	0	0
ENSG00000272855	0	0	11	0	0	0	0	0	0	0	0	0	0	0	0	0	0	0	0	0	0	0	0	0	0	0	0	0	0	0	0	0	0	0	0	0	0	0	0	0	0	0	0	0	0	0	0	0	0
ENSG00000226415	0	0	0	0	0	3	1	6	0	0	0	0	0	2	0	0	4	0	6	1	2	0	0	3	1	3	0	1	4	0	0	7	0	1	1	0	0	0	4	0	3	0	0	0	0	0	6	3	0
ENSG00000264686	0	0	1	0	0	0	0	0	0	0	0	0	0	0	0	0	0	0	0	0	0	0	0	0	0	0	0	0	0	0	0	0	0	0	0	0	0	0	0	0	0	0	0	0	0	0	0	0	0
ENSG00000199921	0	0	0	0	0	0	0	0	0	0	0	2	0	0	0	0	0	0	0	0	0	0	0	0	0	0	0	0	0	0	0	0	0	0	0	0	0	0	0	0	0	0	0	0	0	0	0	0	0
ENSG00000237552	0	0	0	0	0	0	0	0	0	0	0	0	0	0	0	0	0	0	0	0	0	0	0	0	0	0	0	0	0	0	0	0	0	0	0	0	0	0	0	0	0	0	0	0	0	0	0	0	0
[truncated: 55,906 more rows]
[truncated: 273 more columns]
